# Supplementary material for: Comprehensive Gene and microRNA Expression Profiling Reveals a Role for microRNAs in Human Liver Development
Source: PLoS One. 2009 Oct 20;4(10):e7511. doi: 10.1371/journal.pone.0007511 (PMC2760133; doi:10.1371/journal.pone.0007511)
Supplement: Table S5 — Differentially-expressed genes throughout development (0.39 MB XLS) [file pone.0007511.s006.xls]

## Sheet: Downregulated genes
Genes downregulated at later vs early liver development (at least 2 fold, p<0.01)
Probe ID	Gene symbol	Gene title	P value	Expression difference
37462_i_at	SF3A2	splicing factor 3a, subunit 2, 66kDa	4.61826e-05	0.179968
224321_at	TMEFF2	transmembrane protein with EGF-like and two follistatin-like domains 2	0.000673438	0.2493
214395_x_at	---	CDNA clone IMAGE:4838699	0.00514716	0.273895
1555153_s_at	FCHO2	FCH domain only 2	0.00116456	0.287446
1556542_a_at	---	Full length insert cDNA clone YZ60H05	0.00117275	0.258598
214375_at	LOC440091	PTPRF interacting protein, binding protein 1 (liprin beta 1)	0.00885384	0.202256
1558102_at	---	CDNA FLJ30876 fis, clone FEBRA2004412	0.00326071	0.234476
AFFX-BioB-3_at	---	---	0.00510349	0.303863
227163_at	GSTO2	glutathione S-transferase omega 2	0.00460947	0.337504
209695_at	PTP4A3	protein tyrosine phosphatase type IVA, member 3	0.005119	0.2529
235955_at	MARVELD2	MARVEL domain containing 2	0.000107096	0.299683
1556336_at	RBMX	RNA binding motif protein, X-linked	0.00253672	0.264255
241955_at	HECTD1	HECT domain containing 1	0.00344293	0.291961
201072_s_at	SMARCC1	SWI/SNF related, matrix associated, actin dependent regulator of chromatin, subfamily c, member 1	0.00155522	0.263253
229860_x_at	LOC401115	hypothetical gene supported by BC038466; BC062790	0.00949119	0.250132
204078_at	SC65	synaptonemal complex protein SC65	0.00629717	0.254619
242814_at	SERPINB9	serpin peptidase inhibitor, clade B (ovalbumin), member 9	0.00160727	0.330768
242352_at	NIPBL	Nipped-B homolog (Drosophila)	0.00388885	0.309274
AFFX-BioB-5_at	---	---	0.00351135	0.339853
AFFX-BioC-5_at	---	---	0.00272683	0.330742
214000_s_at	RGS10	Regulator of G-protein signalling 10	0.00934614	0.360417
214474_at	PRKAB2	protein kinase, AMP-activated, beta 2 non-catalytic subunit	0.00522191	0.320541
225767_at	---	---	0.000634337	0.331226
49452_at	ACACB	acetyl-Coenzyme A carboxylase beta	9.48659e-05	0.307267
238841_at	PTPDC1	protein tyrosine phosphatase domain containing 1	0.00481329	0.346642
213813_x_at	---	---	0.00137099	0.335914
225555_x_at	CCNL2	Cyclin L2	0.000739898	0.343599
1559882_at	SAMHD1	SAM domain and HD domain 1	0.00501423	0.360293
214428_x_at	C4A	complement component 4A (Rodgers blood group)	0.00267924	0.346148
214374_s_at	PPFIBP1	PTPRF interacting protein, binding protein 1 (liprin beta 1)	0.00470824	0.283586
243690_at	TRIOBP	TRIO and F-actin binding protein	0.00123201	0.32569
229548_at	---	Transcribed locus, moderately similar to XP_235483.4 similar to unc-84 homolog B [Rattus norvegicus]	0.00236252	0.370509
1555866_a_at	HEXDC	hexosaminidase (glycosyl hydrolase family 20, catalytic domain) containing	0.000342122	0.342898
38710_at	OTUB1	OTU domain, ubiquitin aldehyde binding 1	0.00143963	0.349816
238949_at	LOC401805	hypothetical gene supported by NM_144726	0.000869274	0.332201
244154_at	---	CDNA FLJ34209 fis, clone FCBBF3020599	4.13018e-05	0.343472
213344_s_at	H2AFX	H2A histone family, member X	0.00783684	0.351798
239022_at	SDHALP1	succinate dehydrogenase complex, subunit A, flavoprotein pseudogene 1	0.0047326	0.329428
209381_x_at	SF3A2	splicing factor 3a, subunit 2, 66kDa	2.53704e-06	0.350277
239046_at	---	Transcribed locus	0.000397802	0.329095
244804_at	SQSTM1	Sequestosome 1	0.00719547	0.373323
228301_x_at	NDUFB10	NADH dehydrogenase (ubiquinone) 1 beta subcomplex, 10, 22kDa	0.000826889	0.376162
241155_at	---	---	0.000798225	0.317559
213705_at	---	CDNA FLJ30007 fis, clone 3NB692000012	0.000320013	0.380115
202820_at	AHR	aryl hydrocarbon receptor	0.00572894	0.336795
236237_at	---	Transcribed locus	9.64947e-05	0.339186
229729_at	C9orf127	chromosome 9 open reading frame 127	0.00123811	0.370378
AFFX-r2-Ec-bioB-5_at	---	---	0.00364842	0.380943
211031_s_at	CLIP2	CAP-GLY domain containing linker protein 2	0.00462548	0.323262
AFFX-BioC-3_at	---	---	0.00301608	0.392257
43544_at	THRAP5	thyroid hormone receptor associated protein 5	3.0218e-05	0.371322
AFFX-r2-Ec-bioB-3_at	---	---	0.00791374	0.402518
221765_at	UGCG	UDP-glucose ceramide glucosyltransferase	0.00057739	0.384636
214965_at	SPATA2L	spermatogenesis associated 2-like	3.22744e-05	0.349124
1559436_x_at	---	MRNA; cDNA DKFZp313M2114 (from clone DKFZp313M2114)	0.000139624	0.364237
204589_at	NUAK1	NUAK family, SNF1-like kinase, 1	0.00925657	0.299487
228738_at	D2HGDH	D-2-hydroxyglutarate dehydrogenase	0.00186851	0.331871
AFFX-BioB-M_at	---	---	0.00388667	0.394432
208711_s_at	CCND1	cyclin D1	0.00737705	0.348597
1569302_at	KIAA1731	KIAA1731	0.00297861	0.422323
233152_x_at	---	MRNA; cDNA DKFZp564C142 (from clone DKFZp564C142)	1.4376e-05	0.366629
236428_at	---	Transcribed locus	0.000641524	0.3637
239002_at	ASPM	asp (abnormal spindle) homolog, microcephaly associated (Drosophila)	0.00459368	0.423142
205449_at	SAC3D1	SAC3 domain containing 1	0.000183826	0.3655
231057_at	---	CDNA FLJ11991 fis, clone HEMBB1001424	0.00225915	0.374986
AFFX-r2-Ec-bioC-3_at	---	---	0.00175465	0.404243
1554906_a_at	MPHOSPH6	M-phase phosphoprotein 6	0.000188921	0.376224
AFFX-r2-Ec-bioB-M_at	---	---	0.00111583	0.386181
238333_s_at	SPRN	Shadow of prion protein homolog (zebrafish)	0.00971437	0.439425
230392_at	---	CDNA FLJ31096 fis, clone IMR321000207	0.00206008	0.355814
225733_at	B3GALT6	UDP-Gal:betaGal beta 1,3-galactosyltransferase polypeptide 6	0.000329154	0.348332
223769_x_at	HYI	hydroxypyruvate isomerase homolog (E. coli)	0.00116916	0.41286
219451_at	MSRB2	methionine sulfoxide reductase B2	0.00289349	0.338016
200702_s_at	DDX24	DEAD (Asp-Glu-Ala-Asp) box polypeptide 24	0.00521485	0.376051
214095_at	SHMT2	serine hydroxymethyltransferase 2 (mitochondrial)	0.00253455	0.392459
213235_at	LOC400506	similar to TSG118.1	0.000213205	0.366979
59999_at	HIF1AN	hypoxia-inducible factor 1, alpha subunit inhibitor	0.00202845	0.399931
1558831_x_at	---	CDNA FLJ34403 fis, clone HCHON2001607	0.00167185	0.402772
1557578_at	PHLDB2	Pleckstrin homology-like domain, family B, member 2	0.00712391	0.369657
222540_s_at	RSF1	remodeling and spacing factor 1	0.000388575	0.360241
224631_at	ZFP91	zinc finger protein 91 homolog (mouse)	0.00131438	0.380314
229099_at	LOC790955	hypothetical protein LOC790955	0.000455405	0.39539
206169_x_at	ZC3H7B	zinc finger CCCH-type containing 7B	0.00159191	0.35251
239179_at	---	---	0.000419975	0.359425
221569_at	AHI1	Abelson helper integration site 1	0.00983297	0.393522
212487_at	GPATCH8	G patch domain containing 8	0.000612509	0.362567
208475_at	FRMD4A	FERM domain containing 4A	0.000100108	0.396578
229140_at	ZNF579	zinc finger protein 579	0.000695723	0.35498
91617_at	DGCR8	DiGeorge syndrome critical region gene 8	0.000232399	0.389996
213822_s_at	UBE3B	ubiquitin protein ligase E3B	0.00355234	0.400484
227811_at	FGD3	FYVE, RhoGEF and PH domain containing 3	0.00274311	0.403197
219717_at	C4orf30	chromosome 4 open reading frame 30	0.00131874	0.364982
212113_at	LOC552889	hypothetical LOC552889	6.30499e-05	0.391275
43427_at	ACACB	acetyl-Coenzyme A carboxylase beta	0.00890142	0.433713
204324_s_at	GOLPH4	golgi phosphoprotein 4	0.00114168	0.375581
213642_at	---	---	0.00324279	0.419977
220113_x_at	POLR1B	polymerase (RNA) I polypeptide B, 128kDa	0.00163869	0.377809
242123_at	PAQR7	progestin and adipoQ receptor family member VII	0.000278356	0.411595
49329_at	KLHL22	kelch-like 22 (Drosophila)	0.00291861	0.341842
47069_at	PRR5	proline rich 5 (renal)	0.00124234	0.42633
213792_s_at	INSR	insulin receptor	0.000185202	0.422058
215605_at	NCOA2	Nuclear receptor coactivator 2	0.00185417	0.409303
213350_at	RPS11	Ribosomal protein S11	0.000520805	0.415136
243303_at	---	CDNA FLJ40827 fis, clone TRACH2011500	0.00650489	0.439368
233908_x_at	---	CDNA FLJ12050 fis, clone HEMBB1002002	0.000701791	0.375139
1561155_at	---	Full length insert cDNA clone ZD60E09	0.00678543	0.439596
223389_s_at	ZNF581	zinc finger protein 581	0.000441847	0.374552
236269_at	ZNF628	zinc finger protein 628	7.41961e-05	0.40317
33646_g_at	GM2A	GM2 ganglioside activator	0.00578246	0.392316
232597_x_at	SFRS2IP	Splicing factor, arginine/serine-rich 2, interacting protein	0.000167629	0.378693
221191_at	DKFZP434A0131	DKFZp434A0131 protein	0.00415585	0.337898
231406_at	---	MRNA; cDNA DKFZp667G1412 (from clone DKFZp667G1412)	0.00706401	0.337761
AFFX-M27830_5_at	---	---	0.00521547	0.417074
236338_at	---	---	1.67307e-05	0.411551
233819_s_at	ZNF294	zinc finger protein 294	1.04212e-05	0.404556
232127_at	CLCN5	chloride channel 5 (nephrolithiasis 2, X-linked, Dent disease)	0.00535754	0.358895
1561346_at	---	CDNA FLJ32691 fis, clone TESTI2000221	0.0014157	0.368518
211385_x_at	SULT1A2	sulfotransferase family, cytosolic, 1A, phenol-preferring, member 2	0.00540578	0.407318
209534_x_at	AKAP13	A kinase (PRKA) anchor protein 13	0.0084495	0.412993
228040_at	LOC728673	hypothetical protein LOC728673	0.00442685	0.361099
220157_x_at	PLEKHA8	pleckstrin homology domain containing, family A (phosphoinositide binding specific) member 9	0.00207259	0.442273
229074_at	---	Transcribed locus	0.00651466	0.348893
51200_at	C19orf60	chromosome 19 open reading frame 60	0.000110433	0.415525
214402_s_at	SFI1	Sfi1 homolog, spindle assembly associated (yeast)	0.00282735	0.386255
233360_at	UBE2I	ubiquitin-conjugating enzyme E2I (UBC9 homolog, yeast)	0.00068213	0.386629
212650_at	EHBP1	EH domain binding protein 1	0.00377396	0.370638
243994_at	LOC730168	hypothetical protein LOC730168	0.00388592	0.382366
228733_at	PUSL1	pseudouridylate synthase-like 1	0.00435533	0.35931
212089_at	LMNA	lamin A/C	0.000138481	0.400918
44822_s_at	MIER2	mesoderm induction early response 1, family member 2	0.000173159	0.398797
243735_at	---	CDNA FLJ38461 fis, clone FEBRA2020977	0.0081282	0.418044
221909_at	TMEM118	transmembrane protein 118	0.00672792	0.404969
226062_x_at	FAM63A	family with sequence similarity 63, member A	0.000315966	0.387511
1554565_x_at	UNQ1887	signal peptide peptidase 3	0.00350514	0.398714
218922_s_at	LASS4	LAG1 homolog, ceramide synthase 4 (S. cerevisiae)	0.00669618	0.414198
203719_at	ERCC1	excision repair cross-complementing rodent repair deficiency, complementation group 1 (includes overlapping antisense sequence)	0.000195629	0.417393
205200_at	CLEC3B	C-type lectin domain family 3, member B	0.00704662	0.455436
213587_s_at	ATP6V0E2	ATPase, H+ transporting V0 subunit e2	0.00255837	0.397502
215907_at	---	CDNA: FLJ23540 fis, clone LNG08239	0.00382667	0.398362
229872_s_at	LOC642441	hypothetical LOC642441	0.00430025	0.370905
227179_at	STAU2	staufen, RNA binding protein, homolog 2 (Drosophila)	0.00391485	0.40968
224563_at	WASF2	WAS protein family, member 2	0.00476484	0.373313
220160_s_at	KPTN	kaptin (actin binding protein)	0.00705061	0.472648
220072_at	CSPP1	centrosome and spindle pole associated protein 1	0.00506024	0.408894
228879_at	SNORA76	small nucleolar RNA, H/ACA box 76	0.00213652	0.447478
243294_at	ZNF780B	zinc finger protein 780B	0.00669708	0.446988
243029_at	KREMEN1	kringle containing transmembrane protein 1	0.00459173	0.366294
212127_at	RANGAP1	Ran GTPase activating protein 1	0.00648556	0.462392
226027_at	C9orf119	chromosome 9 open reading frame 119	0.00163516	0.393718
74694_s_at	RABEP2	rabaptin, RAB GTPase binding effector protein 2	0.0038399	0.376065
213520_at	RECQL4	RecQ protein-like 4	0.000501747	0.421703
220390_at	AGBL2	ATP/GTP binding protein-like 2	0.00443801	0.464904
224715_at	WDR34	WD repeat domain 34	0.000402192	0.431369
204657_s_at	SHB	Src homology 2 domain containing adaptor protein B	0.00715978	0.485064
222786_at	CHST12	carbohydrate (chondroitin 4) sulfotransferase 12	0.00941047	0.434328
226845_s_at	MYEOV2	myeloma overexpressed 2	2.47368e-05	0.40722
202384_s_at	TCOF1	Treacher Collins-Franceschetti syndrome 1	0.00546112	0.380914
230629_s_at	EP400	E1A binding protein p400	0.00137075	0.389827
1564093_at	NEK1	NIMA (never in mitosis gene a)-related kinase 1	0.000287889	0.443188
1558017_s_at	---	CDNA FLJ14942 fis, A-PLACE1011185	0.00811203	0.395159
1558034_s_at	CP	ceruloplasmin (ferroxidase)	0.00468413	0.46201
205823_at	RGS12	regulator of G-protein signalling 12	0.00338655	0.393859
236613_at	RBM25	RNA binding motif protein 25	0.0023888	0.449188
237452_at	COL27A1	Collagen, type XXVII, alpha 1	0.00867528	0.356708
1552473_at	GAMT	guanidinoacetate N-methyltransferase	0.00049317	0.430918
220041_at	PIGZ	phosphatidylinositol glycan anchor biosynthesis, class Z	0.00140396	0.428116
228008_at	---	CDNA clone IMAGE:3462401	0.00156859	0.431641
231017_at	STK11	serine/threonine kinase 11	0.00145682	0.457822
228922_at	SHF	Src homology 2 domain containing F	0.00219624	0.42272
225505_s_at	FAM113A	family with sequence similarity 113, member A	0.00126738	0.389459
1557545_s_at	RNF165	ring finger protein 165	0.00320503	0.36627
244377_at	SLC1A4	Solute carrier family 1 (glutamate/neutral amino acid transporter), member 4	0.00257588	0.378439
1558199_at	FN1	fibronectin 1	0.00156679	0.411383
211005_at	LAT	linker for activation of T cells	0.000410653	0.458643
230790_x_at	---	---	0.00896863	0.467358
213105_s_at	C16orf42	chromosome 16 open reading frame 42	0.000542244	0.396991
201415_at	GSS	glutathione synthetase	3.71521e-06	0.431765
242872_at	CIT	citron (rho-interacting, serine/threonine kinase 21)	0.00855269	0.429521
235149_at	PGM2L1	phosphoglucomutase 2-like 1	0.000638123	0.426091
230534_at	MGC15634	hypothetical protein MGC15634	0.0023372	0.413202
227384_s_at	LOC727820	hypothetical protein LOC727820	0.00636783	0.357758
212520_s_at	SMARCA4	SWI/SNF related, matrix associated, actin dependent regulator of chromatin, subfamily a, member 4	0.000447063	0.404964
1559259_at	---	Clone IMAGE:418054, mRNA sequence	0.00255143	0.428405
1560926_at	---	Full length insert cDNA clone YR43G06	0.00442389	0.436577
211947_s_at	BAT2D1	BAT2 domain containing 1	0.000350455	0.431648
241036_at	---	---	0.00198097	0.395273
231249_at	---	---	0.00628076	0.479911
240636_at	---	Transcribed locus	0.00178813	0.40426
242240_at	---	Transcribed locus	0.00190903	0.457964
213550_s_at	---	---	0.00336456	0.459905
58900_at	LOC222070	hypothetical protein LOC222070	0.000431001	0.422035
211732_x_at	HNMT	histamine N-methyltransferase	0.00222461	0.446564
221939_at	YIPF2	Yip1 domain family, member 2	0.00226948	0.427324
219687_at	HHAT	hedgehog acyltransferase	0.000870567	0.448071
1557632_at	---	---	0.000490361	0.428135
1568780_at	LOC497257	Hypothetical LOC497257	0.00152021	0.404169
1559067_a_at	---	Transcribed locus	0.00166043	0.445421
235259_at	C4orf28	chromosome 4 open reading frame 28	0.00240782	0.475482
203652_at	MAP3K11	mitogen-activated protein kinase kinase kinase 11	0.00202626	0.466096
207688_s_at	INHBC	inhibin, beta C	0.00170876	0.475283
204863_s_at	IL6ST	interleukin 6 signal transducer (gp130, oncostatin M receptor)	0.00963419	0.41001
225726_s_at	PLEKHH1	pleckstrin homology domain containing, family H (with MyTH4 domain) member 1	0.00195091	0.433306
210679_x_at	---	---	0.000255434	0.416958
242197_x_at	CD36	CD36 molecule (thrombospondin receptor)	0.00360065	0.474689
239762_at	LOC286437	hypothetical protein LOC286437	0.00340141	0.410915
206551_x_at	KLHL24	kelch-like 24 (Drosophila)	0.000177856	0.424463
235398_at	ZNF805	zinc finger protein 805	0.00286361	0.460616
1566557_at	FLJ90757	hypothetical protein LOC440465	0.00751079	0.372242
219379_x_at	ZNF358	zinc finger protein 358	0.00234454	0.399336
204307_at	KIAA0329	KIAA0329	7.0649e-05	0.42428
204158_s_at	TCIRG1	T-cell, immune regulator 1, ATPase, H+ transporting, lysosomal V0 subunit A3	0.00129299	0.443169
222957_at	NEU4	sialidase 4	0.00640931	0.410644
1555923_a_at	C10orf114	chromosome 10 open reading frame 114	0.00572186	0.497255
243593_s_at	---	Transcribed locus	0.000105587	0.437862
209420_s_at	SMPD1	sphingomyelin phosphodiesterase 1, acid lysosomal (acid sphingomyelinase)	0.000586117	0.458267
222517_at	AP3M1	adaptor-related protein complex 3, mu 1 subunit	0.000425574	0.473553
238130_at	NFATC2IP	nuclear factor of activated T-cells, cytoplasmic, calcineurin-dependent 2 interacting protein	0.000116302	0.426707
205008_s_at	CIB2	calcium and integrin binding family member 2	0.00669907	0.414152
1566558_x_at	FLJ90757	hypothetical protein LOC440465	0.00516865	0.382058
1570210_x_at	SAPS2	SAPS domain family, member 2	0.00485207	0.399855
204458_at	LYPLA3	lysophospholipase 3 (lysosomal phospholipase A2)	0.00103786	0.411625
209667_at	CES2	carboxylesterase 2 (intestine, liver)	0.000696035	0.41455
90610_at	LRCH4	leucine-rich repeats and calponin homology (CH) domain containing 4	0.0009851	0.444724
226340_x_at	CXYorf1	family with sequence similarity 39, member D pseudogene	0.00907217	0.468365
242560_at	FANCD2	Fanconi anemia, complementation group D2	0.000160787	0.433849
204432_at	SOX12	SRY (sex determining region Y)-box 12	0.00032751	0.467538
224444_s_at	C1orf97	chromosome 1 open reading frame 97	0.00629768	0.464194
219269_at	HMBOX1	homeobox containing 1	0.00708747	0.418248
237483_at	---	Transcribed locus	7.58509e-05	0.434858
212983_at	HRAS	v-Ha-ras Harvey rat sarcoma viral oncogene homolog	0.00304494	0.392399
218612_s_at	TSSC4	tumor suppressing subtransferable candidate 4	0.00473222	0.4553
228671_at	RP13-15M17.2	Hypothetical protein LOC199953	0.00292269	0.417779
213681_at	CYHR1	cysteine/histidine-rich 1	0.0093863	0.486819
218436_at	SIL1	SIL1 homolog, endoplasmic reticulum chaperone (S. cerevisiae)	2.88066e-05	0.434372
209715_at	CBX5	chromobox homolog 5 (HP1 alpha homolog, Drosophila)	0.00180165	0.419228
1562416_at	---	CDNA clone IMAGE:5272221	0.00196237	0.439711
227325_at	LOC255783	hypothetical protein LOC255783	0.000772279	0.41893
202659_at	PSMB10	proteasome (prosome, macropain) subunit, beta type, 10	0.00615305	0.463974
221005_s_at	PTDSS2	phosphatidylserine synthase 2	0.000959093	0.4363
236908_at	---	Transcribed locus	2.88768e-05	0.462274
235692_at	---	CDNA clone IMAGE:5432927	0.00252331	0.456484
207339_s_at	LTB	lymphotoxin beta (TNF superfamily, member 3)	0.00636043	0.468386
237198_at	---	Transcribed locus	0.00908675	0.430146
41160_at	MBD3	methyl-CpG binding domain protein 3	4.1309e-05	0.449038
1555824_a_at	---	CDNA FLJ25488 fis, clone CBR00232	0.00531514	0.421915
226569_s_at	CHTF18	CTF18, chromosome transmission fidelity factor 18 homolog (S. cerevisiae)	0.000872476	0.457473
220097_s_at	TMEM104	transmembrane protein 104	0.000776	0.426692
226300_at	MED19	mediator of RNA polymerase II transcription, subunit 19 homolog (S. cerevisiae)	9.87763e-05	0.455844
242916_at	CEP110	centrosomal protein 110kDa	1.46955e-05	0.4678
AFFX-BioDn-5_at	---	---	0.00449166	0.479264
1566480_x_at	FLJ35848	Hypothetical protein FLJ35848	0.00282152	0.403858
210094_s_at	PARD3	par-3 partitioning defective 3 homolog (C. elegans)	0.00650678	0.393855
223166_x_at	C9orf86	chromosome 9 open reading frame 86	0.00555892	0.48358
202093_s_at	PAF1	Paf1, RNA polymerase II associated factor, homolog (S. cerevisiae)	0.000158047	0.450717
214041_x_at	RPL37A	Ribosomal protein L37a	0.00156408	0.455678
213205_s_at	RAD54L2	RAD54-like 2 (S. cerevisiae)	0.00174981	0.416856
1553768_a_at	DCBLD1	discoidin, CUB and LCCL domain containing 1	0.00660672	0.498239
214594_x_at	ATP8B1	ATPase, Class I, type 8B, member 1	0.00454576	0.434496
224162_s_at	FBXO31	F-box protein 31	0.00545581	0.493734
229957_at	TMEM91	transmembrane protein 91	0.000414243	0.472164
214055_x_at	BAT2D1	BAT2 domain containing 1	0.00141274	0.429789
46142_at	TMEM112	transmembrane protein 112	0.000639091	0.487681
209258_s_at	SMC3	structural maintenance of chromosomes 3	0.00245359	0.475272
232169_x_at	NDUFS8	NADH dehydrogenase (ubiquinone) Fe-S protein 8, 23kDa (NADH-coenzyme Q reductase)	0.000422103	0.439368
221545_x_at	THRAP5	thyroid hormone receptor associated protein 5	0.00479076	0.497828
32502_at	GDPD5	glycerophosphodiester phosphodiesterase domain containing 5	0.00100332	0.487236
227120_at	FOXP4	forkhead box P4	8.29138e-05	0.444026
206965_at	KLF12	Kruppel-like factor 12	0.0080678	0.40707
226229_s_at	SSU72	SSU72 RNA polymerase II CTD phosphatase homolog (S. cerevisiae)	0.00535409	0.488101
223172_s_at	MTP18	mitochondrial protein 18 kDa	0.00272186	0.470403
1558953_s_at	CEP164	centrosomal protein 164kDa	0.00589213	0.392676
235154_at	TAF3	TAF3 RNA polymerase II, TATA box binding protein (TBP)-associated factor, 140kDa	0.000669853	0.470411
241837_at	---	---	0.00103127	0.467699
211452_x_at	LRRFIP1	leucine rich repeat (in FLII) interacting protein 1	5.99458e-05	0.456348
244357_at	---	Transcribed locus	0.00344511	0.467185
235856_at	---	Transcribed locus, moderately similar to XP_001162191.1 complement component 4A isoform 2 [Pan troglodytes]	0.00367006	0.471381
214116_at	---	---	0.00131865	0.454354
225041_at	HSMPP8	M-phase phosphoprotein, mpp8	7.12128e-05	0.447951
218476_at	POMT1	protein-O-mannosyltransferase 1	0.000376196	0.451417
219577_s_at	ABCA7	ATP-binding cassette, sub-family A (ABC1), member 7	0.00813881	0.461914
228690_s_at	NDUFA11	NADH dehydrogenase (ubiquinone) 1 alpha subcomplex, 11, 14.7kDa	2.96563e-05	0.463206
201850_at	CAPG	capping protein (actin filament), gelsolin-like	0.00718924	0.493786
221829_s_at	TNPO1	transportin 1	0.00319213	0.414336
215978_x_at	LOC152719	hypothetical protein LOC152719	0.00026591	0.439574
225377_at	C9orf86	chromosome 9 open reading frame 86	0.00464785	0.435666
215299_x_at	SULT1A1	sulfotransferase family, cytosolic, 1A, phenol-preferring, member 1	0.00771911	0.462192
212697_at	FAM134C	family with sequence similarity 134, member C	0.000507251	0.475554
239040_at	HNRPD	Heterogeneous nuclear ribonucleoprotein D (AU-rich element RNA binding protein 1, 37kDa)	0.000396625	0.493223
1553575_at	---	---	0.00260364	0.469333
204862_s_at	NME3	non-metastatic cells 3, protein expressed in	0.00352127	0.428566
243800_at	NR1H4	nuclear receptor subfamily 1, group H, member 4	0.00233516	0.457627
215354_s_at	PELP1	proline, glutamic acid and leucine rich protein 1	0.00049457	0.467222
242966_x_at	---	CDNA FLJ31511 fis, clone NT2RI1000035	0.00223011	0.426965
224468_s_at	C19orf48	chromosome 19 open reading frame 48	0.00296121	0.476569
213085_s_at	WWC1	WW and C2 domain containing 1	0.00067723	0.441948
223983_s_at	C19orf12	chromosome 19 open reading frame 12	0.000898178	0.447267
222463_s_at	BACE1	beta-site APP-cleaving enzyme 1	0.000580097	0.436369
225874_at	FAM100A	family with sequence similarity 100, member A	0.0068808	0.480629
224776_at	AGPAT6	1-acylglycerol-3-phosphate O-acyltransferase 6 (lysophosphatidic acid acyltransferase, zeta)	0.000907701	0.453932
1555967_at	---	CDNA FLJ30424 fis, clone BRACE2008881, weakly similar to ZINC FINGER PROTEIN 195	0.00541006	0.408933
213827_at	SNX26	sorting nexin 26	0.000967533	0.4663
63825_at	ABHD2	abhydrolase domain containing 2	0.00269248	0.478242
214239_x_at	PCGF2	polycomb group ring finger 2	0.00486289	0.417721
213394_at	MAPKBP1	mitogen activated protein kinase binding protein 1	5.6306e-05	0.475814
214695_at	UBAP2L	ubiquitin associated protein 2-like	0.000924423	0.462173
1554564_a_at	UNQ1887	signal peptide peptidase 3	0.00630397	0.405704
60471_at	RIN3	Ras and Rab interactor 3	0.00085112	0.454395
242297_at	RREB1	ras responsive element binding protein 1	0.000315155	0.495766
229063_s_at	CCDC107	coiled-coil domain containing 107	0.0029701	0.484401
223502_s_at	TNFSF13B	tumor necrosis factor (ligand) superfamily, member 13b	0.000444152	0.486902
226622_at	MUC20	mucin 20, cell surface associated	0.000534477	0.466417
242578_x_at	SLC22A3	Solute carrier family 22 (extraneuronal monoamine transporter), member 3	0.000890441	0.450771
205781_at	C16orf7	chromosome 16 open reading frame 7	0.00997232	0.443277
207790_at	LOC730120	leucine rich repeat containing 1	4.59213e-05	0.461615
225918_at	LOC146346	hypothetical protein LOC146346	0.00617657	0.407454
234762_x_at	NLN	Neurolysin (metallopeptidase M3 family)	0.000359067	0.455466
212953_x_at	CALR	calreticulin	0.00786252	0.45318
212207_at	THRAP2	thyroid hormone receptor associated protein 2	0.000656705	0.476859
226586_at	ANKS6	ankyrin repeat and sterile alpha motif domain containing 6	0.00476472	0.483589
223284_at	NAT14	N-acetyltransferase 14	0.00221288	0.440263
242957_at	VWCE	von Willebrand factor C and EGF domains	0.000701352	0.483078
225789_at	CENTG3	centaurin, gamma 3	0.00419005	0.441781
215628_x_at	---	MRNA; cDNA DKFZp564M193 (from clone DKFZp564M193)	0.00602658	0.448382
226919_at	LYRM2	LYR motif containing 2	7.19132e-05	0.486847
212027_at	RBM25	RNA binding motif protein 25	0.000584314	0.455278
213971_s_at	SUZ12	suppressor of zeste 12 homolog (Drosophila)	0.00667036	0.474107
1561720_at	RECQL5	RecQ protein-like 5	3.53717e-06	0.488035
221997_s_at	MRPL52	Mitochondrial ribosomal protein L52	0.000413228	0.495133
212576_at	MGRN1	mahogunin, ring finger 1	0.000626483	0.453094
240296_at	---	---	0.001833	0.489951
232322_x_at	STARD10	START domain containing 10	0.000320519	0.4692
219223_at	C9orf7	chromosome 9 open reading frame 7	0.00555083	0.486247
242608_x_at	C14orf44	Chromosome 14 open reading frame 44	0.0067207	0.436201
205164_at	GCAT	glycine C-acetyltransferase (2-amino-3-ketobutyrate coenzyme A ligase)	0.000546705	0.498602
234464_s_at	EME1	essential meiotic endonuclease 1 homolog 1 (S. pombe)	0.000240645	0.497344
226204_at	C22orf29	chromosome 22 open reading frame 29	0.000566746	0.49059
225668_at	LOC134145	Hypothetical protein LOC134145	0.00289618	0.467671
201333_s_at	ARHGEF12	Rho guanine nucleotide exchange factor (GEF) 12	0.00181715	0.471736
233056_x_at	DLGAP4	discs, large (Drosophila) homolog-associated protein 4	0.00135913	0.447514
202843_at	DNAJB9	DnaJ (Hsp40) homolog, subfamily B, member 9	0.000532805	0.493645
207953_at	AD7C-NTP	neuronal thread protein AD7c-NTP	0.00522369	0.454
45714_at	HCFC1R1	host cell factor C1 regulator 1 (XPO1 dependent)	0.00202052	0.448085
237104_at	---	Transcribed locus	0.00177009	0.491074
212417_at	SCAMP1	secretory carrier membrane protein 1	0.00383941	0.458156
50376_at	ZNF444	zinc finger protein 444	0.000182295	0.466069
216858_x_at	---	---	0.00174334	0.447786
212424_at	PDCD11	programmed cell death 11	0.00134344	0.499845
214481_at	HIST1H2AM	histone cluster 1, H2am	0.00169043	0.497054
213592_at	AGTRL1	angiotensin II receptor-like 1	0.00494619	0.458865
203365_s_at	MMP15	matrix metallopeptidase 15 (membrane-inserted)	0.00157979	0.46974
238884_at	---	Transcribed locus	0.00893741	0.494025
244310_at	---	Full length insert cDNA clone YU07D01	0.000363629	0.46685
210580_x_at	SULT1A3	sulfotransferase family, cytosolic, 1A, phenol-preferring, member 3	0.00244323	0.475102
33736_at	STOML1	stomatin (EPB72)-like 1	0.000131586	0.475991
214715_x_at	ZNF160	zinc finger protein 160	0.00163875	0.490843
1555913_at	GON4L	gon-4-like (C. elegans)	0.000145772	0.477057
214314_s_at	EIF5B	eukaryotic translation initiation factor 5B	0.000388345	0.49601
218387_s_at	PGLS	6-phosphogluconolactonase	0.0014215	0.486374
204402_at	RHBDD3	rhomboid domain containing 3	0.00254709	0.481737
226176_s_at	USP42	ubiquitin specific peptidase 42	0.000676199	0.486262
209547_s_at	SF4	splicing factor 4	0.000304427	0.478462
215693_x_at	DDX27	DEAD (Asp-Glu-Ala-Asp) box polypeptide 27	0.000170371	0.474822
219108_x_at	DDX27	DEAD (Asp-Glu-Ala-Asp) box polypeptide 27	0.000204708	0.489441
215588_x_at	RIOK3	RIO kinase 3 (yeast)	0.000182403	0.496727
209058_at	EDF1	endothelial differentiation-related factor 1	0.000716482	0.480659
226028_at	ROBO4	roundabout homolog 4, magic roundabout (Drosophila)	0.00405251	0.468735
1556590_s_at	---	CDNA FLJ25645 fis, clone SYN00113	0.00458933	0.434689
214802_at	EXOC7	exocyst complex component 7	0.00243275	0.498138
1555288_s_at	FBF1	Fas (TNFRSF6) binding factor 1	0.00301085	0.493732
1566887_x_at	---	Multiple myeloma susceptibility mRNA sequence	0.000172152	0.498152
220796_x_at	SLC35E1	solute carrier family 35, member E1	0.00166199	0.474723
242343_x_at	---	---	0.00125239	0.477303
238628_s_at	TRAPPC2L	trafficking protein particle complex 2-like	0.0060945	0.499145
241904_at	---	---	0.00145613	0.479943
1552302_at	LOC728772	transmembrane protein 106A	0.00561471	0.473951
211996_s_at	DKFZp547E087	KIAA0220-like protein	0.00381827	0.462627
224730_at	WDR68	WD repeat domain 68	0.00563017	0.489333
1562948_at	---	Homo sapiens, clone IMAGE:5722724, mRNA	0.00282936	0.449407
232266_x_at	CDC2L5	Cell division cycle 2-like 5 (cholinesterase-related cell division controller)	0.00214422	0.473269
1552536_at	VTI1A	vesicle transport through interaction with t-SNAREs homolog 1A (yeast)	0.00115233	0.49877
218560_s_at	JMJD4	jumonji domain containing 4	0.00764705	0.487265
219401_at	XYLT2	xylosyltransferase II	0.00642815	0.466544
221071_at	---	---	0.00671833	0.447045
208238_x_at	---	---	0.00796783	0.474231
51176_at	CRSP8	cofactor required for Sp1 transcriptional activation, subunit 8, 34kDa	0.00135128	0.478549
218859_s_at	ESF1	ESF1, nucleolar pre-rRNA processing protein, homolog (S. cerevisiae)	0.0033749	0.494643
243255_at	---	---	0.00950452	0.437059
226716_at	PRR12	proline rich 12	0.00189501	0.473775
221836_s_at	NIBP	NIK and IKK{beta} binding protein	0.000516693	0.485564
212212_s_at	INTS1	integrator complex subunit 1	0.00355909	0.467137
233869_x_at	DKFZP586B0319	DKFZP586B0319 protein	0.00402451	0.496594
202102_s_at	BRD4	bromodomain containing 4	0.000595803	0.493729
1562946_at	---	Homo sapiens, clone IMAGE:3503939, mRNA	0.000217415	0.486128
232150_at	---	CDNA clone IMAGE:4792085	0.00263992	0.490082
218018_at	PDXK	pyridoxal (pyridoxine, vitamin B6) kinase	0.000605608	0.492497
1553704_x_at	ZNF791	zinc finger protein 791	0.00327046	0.483094
1555872_a_at	RP11-262H14.4	hypothetical locus MGC21881	0.00571089	0.45959
244197_x_at	---	---	0.000837786	0.481703
243826_at	---	Transcribed locus	0.00440938	0.474919
228049_x_at	---	Transcribed locus, strongly similar to XP_001172939.1 hypothetical protein [Pan troglodytes]	0.00157757	0.475141
221012_s_at	TRIM8	tripartite motif-containing 8	0.00151633	0.491874
229822_at	---	Transcribed locus	0.0034995	0.486969
42361_g_at	CCHCR1	coiled-coil alpha-helical rod protein 1	0.00328001	0.482726
203468_at	CDK10	cyclin-dependent kinase (CDC2-like) 10	0.000599619	0.494396
217950_at	NOSIP	nitric oxide synthase interacting protein	0.0010196	0.487685
204971_at	CSTA	cystatin A (stefin A)	0.00832358	0.450392
242645_at	---	Full length insert cDNA clone YR92A01	0.000713556	0.498008
220252_x_at	CXorf21	chromosome X open reading frame 21	0.00121968	0.485047
233599_at	hCG_2003663	hCG2003663	0.00156556	0.480837
203452_at	B3GAT3	beta-1,3-glucuronyltransferase 3 (glucuronosyltransferase I)	0.00747455	0.489017
208710_s_at	AP3D1	adaptor-related protein complex 3, delta 1 subunit	0.00329884	0.485676
221780_s_at	DDX27	DEAD (Asp-Glu-Ala-Asp) box polypeptide 27	0.00174544	0.481466
220352_x_at	---	---	0.00338461	0.473757
230102_at	ETV5	Ets variant gene 5 (ets-related molecule)	0.00981577	0.477833
235309_at	---	CDNA clone IMAGE:4140029	0.00748788	0.47948
228393_s_at	ZNF302	zinc finger protein 302	0.0039501	0.468982
233319_x_at	---	CDNA FLJ13845 fis, clone THYRO1000815	0.00364354	0.475822
225683_x_at	PHPT1	phosphohistidine phosphatase 1	0.00632113	0.475834
208835_s_at	CROP	cisplatin resistance-associated overexpressed protein	0.00234995	0.485944
223252_at	HDGF2	hepatoma-derived growth factor-related protein 2	0.0013731	0.494769
201655_s_at	HSPG2	heparan sulfate proteoglycan 2	0.00425256	0.47408
217586_x_at	---	---	0.00245786	0.490611
208022_s_at	CDC14B	CDC14 cell division cycle 14 homolog B (S. cerevisiae)	0.00164081	0.494612
232168_x_at	MACF1	microtubule-actin crosslinking factor 1	0.00319323	0.493236
242611_at	---	Transcribed locus	0.00309844	0.496118
233101_at	MTMR9	myotubularin related protein 9	0.00481973	0.477242
240789_at	---	---	0.00426712	0.496205
220748_s_at	ZNF580	zinc finger protein 580	0.00432305	0.4859
44654_at	G6PC3	glucose 6 phosphatase, catalytic, 3	0.00388754	0.489044
210609_s_at	TP53I3	tumor protein p53 inducible protein 3	0.00989817	0.482028
209225_x_at	TNPO1	transportin 1	0.00412569	0.490178
41220_at	SEPT9	septin 9	0.00759129	0.499592

## Sheet: Upregulated genes
Genes upregulated at later vs early liver development (at least 2 fold, p<0.01)
Probe ID	Gene symbol	Gene title	P value	Expression difference
222212_s_at	LASS2	LAG1 homolog, ceramide synthase 2 (S. cerevisiae)	0.00994267	2.0893
219263_at	RNF128	ring finger protein 128	0.00545938	2.0426
202983_at	HLTF	helicase-like transcription factor	0.00697926	2.00263
212586_at	CAST	calpastatin	0.0030273	2.01479
208896_at	DDX18	DEAD (Asp-Glu-Ala-Asp) box polypeptide 18	0.00738353	2.00311
1557418_at	ACSL4	Acyl-CoA synthetase long-chain family member 4	0.00690872	2.04815
207828_s_at	CENPF	centromere protein F, 350/400ka (mitosin)	0.00577181	2.03878
215129_at	PIK3C2G	phosphoinositide-3-kinase, class 2, gamma polypeptide	0.0079516	2.04341
212907_at	SLC30A1	Solute carrier family 30 (zinc transporter), member 1	0.00999838	2.15747
221761_at	ADSS	adenylosuccinate synthase	0.00603444	2.07228
209239_at	NFKB1	nuclear factor of kappa light polypeptide gene enhancer in B-cells 1 (p105)	0.00863841	2.02474
218096_at	AGPAT5	1-acylglycerol-3-phosphate O-acyltransferase 5 (lysophosphatidic acid acyltransferase, epsilon)	0.00408369	2.04457
218028_at	ELOVL1	elongation of very long chain fatty acids (FEN1/Elo2, SUR4/Elo3, yeast)-like 1	0.0059018	2.08919
1558675_s_at	SDCCAG1	serologically defined colon cancer antigen 1	0.00555898	2.08634
201772_at	AZIN1	antizyme inhibitor 1	0.00716033	2.12244
219492_at	CHIC2	cysteine-rich hydrophobic domain 2	0.00564996	2.04513
203432_at	TMPO	thymopoietin	0.00517907	2.06687
205576_at	SERPIND1	serpin peptidase inhibitor, clade D (heparin cofactor), member 1	0.00197727	2.0306
227801_at	TRIM59	tripartite motif-containing 59	0.00642418	2.09569
212388_at	USP24	ubiquitin specific peptidase 24	0.00798487	2.11288
222608_s_at	ANLN	anillin, actin binding protein	0.00499133	2.04972
214837_at	ALB	albumin	0.00541726	2.10041
218566_s_at	CHORDC1	cysteine and histidine-rich domain (CHORD)-containing 1	0.00247518	2.05195
228090_at	NMNAT3	nicotinamide nucleotide adenylyltransferase 3	0.00972899	2.1458
203356_at	CAPN7	calpain 7	0.00265415	2.00046
225847_at	AADACL1	arylacetamide deacetylase-like 1	0.00892766	2.19915
221675_s_at	CHPT1	choline phosphotransferase 1	0.0069917	2.03664
225133_at	KLF3	Kruppel-like factor 3 (basic)	0.00625765	2.12909
201413_at	HSD17B4	hydroxysteroid (17-beta) dehydrogenase 4	0.00105623	2.0036
222781_s_at	C9orf40	chromosome 9 open reading frame 40	0.00268611	2.03141
205364_at	ACOX2	acyl-Coenzyme A oxidase 2, branched chain	0.00638157	2.01817
202190_at	CSTF1	cleavage stimulation factor, 3' pre-RNA, subunit 1, 50kDa	0.00350699	2.05975
236205_at	ABCC6P1	ATP-binding cassette, sub-family C, member 6 pseudogene 1	0.00424557	2.027
229455_at	---	Full length insert cDNA clone YZ04E02	0.00250686	2.09094
229256_at	PGM2L1	phosphoglucomutase 2-like 1	0.00724087	2.13643
218047_at	OSBPL9	oxysterol binding protein-like 9	0.00740868	2.04816
204787_at	VSIG4	V-set and immunoglobulin domain containing 4	0.00703187	2.0451
243758_at	CCDC37	coiled-coil domain containing 37	0.00831708	2.00347
219960_s_at	UCHL5	ubiquitin carboxyl-terminal hydrolase L5	0.00485691	2.13835
224831_at	CPEB4	cytoplasmic polyadenylation element binding protein 4	0.00844371	2.11666
213320_at	PRMT3	protein arginine methyltransferase 3	0.00881123	2.21355
221063_x_at	RNF123	ring finger protein 123	0.00413982	2.12217
222192_s_at	C2orf43	chromosome 2 open reading frame 43	0.00480017	2.06507
230599_at	---	Transcribed locus	0.00226489	2.06099
222680_s_at	DTL	denticleless homolog (Drosophila)	0.00505549	2.12485
228822_s_at	USP16	ubiquitin specific peptidase 16	0.00154546	2.00178
226608_at	LOC388272	similar to RIKEN cDNA 4921524J17	0.00420736	2.0348
201491_at	AHSA1	AHA1, activator of heat shock 90kDa protein ATPase homolog 1 (yeast)	0.00220214	2.01393
202954_at	UBE2C	ubiquitin-conjugating enzyme E2C	0.00115507	2.00446
221158_at	C21orf66	chromosome 21 open reading frame 66	0.00390022	2.03863
219140_s_at	RBP4	retinol binding protein 4, plasma	0.000751014	2.04989
223490_s_at	EXOSC3	exosome component 3	0.00277533	2.01064
225761_at	PAPD4	PAP associated domain containing 4	0.00190012	2.08109
236235_at	ITCH	Itchy homolog E3 ubiquitin protein ligase (mouse)	0.00886824	2.01564
201196_s_at	AMD1	adenosylmethionine decarboxylase 1	0.000820378	2.05229
226687_at	PRPF40A	PRP40 pre-mRNA processing factor 40 homolog A (S. cerevisiae)	0.00863141	2.06811
225998_at	GAB1	GRB2-associated binding protein 1	0.00670526	2.21123
225179_at	---	Full-length cDNA clone CS0DK002YG10 of HeLa cells Cot 25-normalized of Homo sapiens (human)	0.00175024	2.01895
204245_s_at	RPP14	ribonuclease P 14kDa subunit	0.00798639	2.10523
223405_at	NPL	N-acetylneuraminate pyruvate lyase (dihydrodipicolinate synthase)	0.00633689	2.09487
212982_at	ZDHHC17	zinc finger, DHHC-type containing 17	0.00850962	2.04817
215424_s_at	SNW1	SNW domain containing 1	0.00512346	2.12793
204566_at	PPM1D	protein phosphatase 1D magnesium-dependent, delta isoform	0.00941417	2.04054
218098_at	ARFGEF2	ADP-ribosylation factor guanine nucleotide-exchange factor 2 (brefeldin A-inhibited)	0.00570517	2.21683
212526_at	SPG20	spastic paraplegia 20 (Troyer syndrome)	0.000703713	2.0366
200668_s_at	UBE2D3	ubiquitin-conjugating enzyme E2D 3 (UBC4/5 homolog, yeast)	0.000381025	2.02576
200798_x_at	MCL1	myeloid cell leukemia sequence 1 (BCL2-related)	0.00989823	2.23519
201457_x_at	BUB3	BUB3 budding uninhibited by benzimidazoles 3 homolog (yeast)	0.000388291	2.039
210779_x_at	SIP1	survival of motor neuron protein interacting protein 1	0.00704584	2.08754
224812_at	HIBADH	3-hydroxyisobutyrate dehydrogenase	0.00107055	2.0536
1554470_s_at	ZBTB44	zinc finger and BTB domain containing 44	0.00813853	2.00509
218738_s_at	RNF138	ring finger protein 138	0.000704696	2.07404
202352_s_at	PSMD12	proteasome (prosome, macropain) 26S subunit, non-ATPase, 12	0.000410973	2.05301
209085_x_at	RFC1	replication factor C (activator 1) 1, 145kDa	0.00113044	2.08194
1552790_a_at	TLOC1	translocation protein 1	0.00909617	2.02595
209962_at	EPOR	erythropoietin receptor	0.00964697	2.27037
217047_s_at	FAM13A1	family with sequence similarity 13, member A1	0.00513154	2.11895
218487_at	ALAD	aminolevulinate, delta-, dehydratase	0.00447332	2.1939
213375_s_at	CG018	hypothetical gene CG018	0.00359716	2.13657
221531_at	WDR61	WD repeat domain 61	0.000171782	2.02443
227638_at	KIAA1632	KIAA1632	0.000738898	2.0875
212833_at	SLC25A46	solute carrier family 25, member 46	0.00599666	2.1325
202283_at	SERPINF1	serpin peptidase inhibitor, clade F (alpha-2 antiplasmin, pigment epithelium derived factor), member 1	0.00225765	2.0363
220520_s_at	NUP62CL	nucleoporin 62kDa C-terminal like	0.00623413	2.14044
202853_s_at	RYK	RYK receptor-like tyrosine kinase	0.00600207	2.18678
214383_x_at	KLHDC3	kelch domain containing 3	0.0029313	2.01753
205909_at	POLE2	polymerase (DNA directed), epsilon 2 (p59 subunit)	0.00210357	2.1269
231684_at	ANGPTL3	Angiopoietin-like 3	0.00113201	2.01326
229850_at	---	Full length insert cDNA clone YX81F03	0.00331371	2.08753
226025_at	ANKRD28	ankyrin repeat domain 28	0.000946331	2.00703
217933_s_at	LAP3	leucine aminopeptidase 3	0.000286497	2.00023
216870_x_at	DLEU2	deleted in lymphocytic leukemia, 2	0.00775855	2.21187
201731_s_at	TPR	translocated promoter region (to activated MET oncogene)	0.00552926	2.05807
206937_at	SPTA1	spectrin, alpha, erythrocytic 1 (elliptocytosis 2)	0.00790589	2.24774
225455_at	TADA1L	transcriptional adaptor 1 (HFI1 homolog, yeast)-like	0.00688236	2.15566
224960_at	SCYL2	SCY1-like 2 (S. cerevisiae)	0.00368409	2.05917
225390_s_at	KLF13	Kruppel-like factor 13	0.000761563	2.1068
212438_at	RY1	putative nucleic acid binding protein RY-1	0.00606719	2.12724
226642_s_at	NUDCD2	NudC domain containing 2	0.00307529	2.05415
221778_at	JHDM1D	jumonji C domain-containing histone demethylase 1 homolog D (S. cerevisiae)	0.00404386	2.03557
203473_at	SLCO2B1	solute carrier organic anion transporter family, member 2B1	0.00213884	2.10038
213463_s_at	KIAA0974	KIAA0974	0.00702837	2.00728
209249_s_at	GHITM	growth hormone inducible transmembrane protein	0.00019402	2.04253
224407_s_at	RP6-213H19.1	serine/threonine protein kinase MST4	0.00244234	2.08153
217907_at	MRPL18	mitochondrial ribosomal protein L18	0.00110098	2.07025
228656_at	PROX1	Prospero-related homeobox 1	0.00215471	2.042
225378_at	VPS37A	vacuolar protein sorting 37 homolog A (S. cerevisiae)	0.00440469	2.15565
201052_s_at	PSMF1	proteasome (prosome, macropain) inhibitor subunit 1 (PI31)	0.000791258	2.08801
203447_at	PSMD5	proteasome (prosome, macropain) 26S subunit, non-ATPase, 5	0.00187092	2.10455
201051_at	ANP32A	acidic (leucine-rich) nuclear phosphoprotein 32 family, member A	0.00180174	2.03303
1559520_at	GYPA	Glycophorin A (MNS blood group)	0.00136835	2.11581
212057_at	KIAA0182	KIAA0182	0.00134173	2.16094
208996_s_at	POLR2C	polymerase (RNA) II (DNA directed) polypeptide C, 33kDa	0.00283382	2.0687
223989_s_at	REXO2	REX2, RNA exonuclease 2 homolog (S. cerevisiae)	0.00645706	2.11637
204618_s_at	GABPB2	GA binding protein transcription factor, beta subunit 2	0.00722117	2.07327
201237_at	CAPZA2	capping protein (actin filament) muscle Z-line, alpha 2	0.00212415	2.10602
201146_at	NFE2L2	nuclear factor (erythroid-derived 2)-like 2	0.0012248	2.08874
219498_s_at	BCL11A	B-cell CLL/lymphoma 11A (zinc finger protein)	0.00896559	2.29839
203243_s_at	PDLIM5	PDZ and LIM domain 5	0.000338721	2.08036
215649_s_at	MVK	mevalonate kinase (mevalonic aciduria)	0.00485703	2.16674
206132_at	MCC	mutated in colorectal cancers	0.00421146	2.10128
217584_at	NPC1	Niemann-Pick disease, type C1	0.00132965	2.06639
223331_s_at	DDX20	DEAD (Asp-Glu-Ala-Asp) box polypeptide 20	0.000317685	2.07414
225580_at	MRPL50	mitochondrial ribosomal protein L50	0.00701652	2.31581
202710_at	BET1	BET1 homolog (S. cerevisiae)	0.0010731	2.01414
225340_s_at	CAPRIN1	cell cycle associated protein 1	0.000304845	2.03371
239089_at	---	Transcribed locus	0.00947996	2.19353
214543_x_at	QKI	quaking homolog, KH domain RNA binding (mouse)	0.000251003	2.06813
202364_at	MXI1	MAX interactor 1	0.00271328	2.19589
206065_s_at	DPYS	dihydropyrimidinase	0.0051481	2.14239
206854_s_at	MAP3K7	mitogen-activated protein kinase kinase kinase 7	0.00164716	2.13693
211994_at	WNK1	WNK lysine deficient protein kinase 1	0.00151502	2.17027
217202_s_at	GLUL	glutamate-ammonia ligase (glutamine synthetase)	0.00760014	2.19538
217736_s_at	EIF2AK1	eukaryotic translation initiation factor 2-alpha kinase 1	0.0021956	2.17838
203921_at	CHST2	carbohydrate (N-acetylglucosamine-6-O) sulfotransferase 2	0.00780738	2.29328
221669_s_at	ACAD8	acyl-Coenzyme A dehydrogenase family, member 8	0.000294334	2.00398
212198_s_at	TM9SF4	transmembrane 9 superfamily protein member 4	0.00123098	2.04067
208791_at	CLU	clusterin	0.00513565	2.23517
209137_s_at	USP10	ubiquitin specific peptidase 10	0.000617191	2.03064
207820_at	ADH1A	alcohol dehydrogenase 1A (class I), alpha polypeptide	0.00203881	2.074
212277_at	MTMR4	myotubularin related protein 4	0.00179705	2.19025
205078_at	PIGF	phosphatidylinositol glycan anchor biosynthesis, class F	0.00583291	2.11189
226770_at	MAGI3	membrane associated guanylate kinase, WW and PDZ domain containing 3	0.00406353	2.0155
203594_at	RTCD1	RNA terminal phosphate cyclase domain 1	0.000333719	2.07823
226391_at	---	CDNA FLJ36704 fis, clone UTERU2009335	0.000875214	2.12211
224883_at	PLDN	pallidin homolog (mouse)	0.000973084	2.06963
204107_at	NFYA	nuclear transcription factor Y, alpha	0.000819444	2.00185
202199_s_at	SRPK1	SFRS protein kinase 1	0.00653799	2.05067
200857_s_at	NCOR1	nuclear receptor co-repressor 1	0.00111118	2.16289
224692_at	PPP1R15B	protein phosphatase 1, regulatory (inhibitor) subunit 15B	0.000742461	2.14623
205719_s_at	PAH	phenylalanine hydroxylase	0.0055812	2.25958
203199_s_at	MTRR	5-methyltetrahydrofolate-homocysteine methyltransferase reductase	0.00322322	2.0688
201068_s_at	PSMC2	proteasome (prosome, macropain) 26S subunit, ATPase, 2	2.90266e-05	2.04952
207180_s_at	HTATIP2	HIV-1 Tat interactive protein 2, 30kDa	0.00493313	2.31942
202918_s_at	PREI3	preimplantation protein 3	0.00154343	2.15662
1552344_s_at	CNOT7	CCR4-NOT transcription complex, subunit 7	0.00266646	2.01852
223982_s_at	PNPLA8	patatin-like phospholipase domain containing 8	0.00339242	2.17375
223250_at	KLHL7	kelch-like 7 (Drosophila)	0.000747291	2.14384
209284_s_at	C3orf63	chromosome 3 open reading frame 63	0.00725574	2.36592
218226_s_at	LOC727762	NADH dehydrogenase (ubiquinone) 1 beta subcomplex, 4, 15kDa	1.4544e-05	2.04301
227516_at	SF3A1	splicing factor 3a, subunit 1, 120kDa	0.00349035	2.25219
227245_at	C12orf30	chromosome 12 open reading frame 30	5.13292e-05	2.02681
217956_s_at	ENOPH1	enolase-phosphatase 1	0.00507821	2.11409
212036_s_at	PNN	pinin, desmosome associated protein	0.00166896	2.0252
216521_s_at	BRCC3	BRCA1/BRCA2-containing complex, subunit 3	0.000272901	2.0114
1553567_s_at	ATP13A5	ATPase type 13A5	0.000208694	2.0803
228497_at	SLC22A15	solute carrier family 22 (organic cation transporter), member 15	0.00087988	2.09638
200097_s_at	HNRPK	heterogeneous nuclear ribonucleoprotein K	0.00026283	2.00533
1560342_at	---	CDNA clone IMAGE:5275043	0.00335526	2.18907
218389_s_at	APH1A	anterior pharynx defective 1 homolog A (C. elegans)	0.00419328	2.21493
204607_at	HMGCS2	3-hydroxy-3-methylglutaryl-Coenzyme A synthase 2 (mitochondrial)	0.00901028	2.33842
1555247_a_at	RAPGEF6	Rap guanine nucleotide exchange factor (GEF) 6	0.00869893	2.01678
223635_s_at	SSBP3	single stranded DNA binding protein 3	0.000323308	2.06902
212789_at	NCAPD3	non-SMC condensin II complex, subunit D3	0.00873125	2.28298
201408_at	PPP1CB	protein phosphatase 1, catalytic subunit, beta isoform	0.00506807	2.03571
212180_at	CRKL	v-crk sarcoma virus CT10 oncogene homolog (avian)-like	0.0011126	2.08669
224870_at	KIAA0114	KIAA0114	0.00139094	2.161
210907_s_at	PDCD10	programmed cell death 10	0.00531794	2.33198
216109_at	THRAP2	Thyroid hormone receptor associated protein 2	0.000652519	2.16893
225456_at	PPARBP	PPAR binding protein	0.00027241	2.12434
208876_s_at	PAK2	p21 (CDKN1A)-activated kinase 2	0.000649863	2.03511
219497_s_at	BCL11A	B-cell CLL/lymphoma 11A (zinc finger protein)	0.00401736	2.10792
200902_at	SEP15	15 kDa selenoprotein	0.000161728	2.07256
212751_at	UBE2N	ubiquitin-conjugating enzyme E2N (UBC13 homolog, yeast)	0.000538784	2.06086
203517_at	MTX2	metaxin 2	0.00042817	2.14073
226601_at	SLC30A7	solute carrier family 30 (zinc transporter), member 7	0.000557285	2.11504
209259_s_at	SMC3	structural maintenance of chromosomes 3	0.000519643	2.09312
205218_at	POLR3F	polymerase (RNA) III (DNA directed) polypeptide F, 39 kDa	0.000183063	2.01342
205342_s_at	SULT1C2	sulfotransferase family, cytosolic, 1C, member 2	0.00181352	2.20534
201229_s_at	ARIH2	ariadne homolog 2 (Drosophila)	0.000966282	2.00069
211762_s_at	KPNA2	karyopherin alpha 2 (RAG cohort 1, importin alpha 1)	7.42578e-05	2.06943
202061_s_at	SEL1L	sel-1 suppressor of lin-12-like (C. elegans)	0.00156225	2.0766
226159_at	LOC285636	hypothetical protein LOC285636	0.00184088	2.02595
233732_at	LOC401320	Hypothetical LOC401320	0.00579448	2.34958
210216_x_at	RAD1	RAD1 homolog (S. pombe)	0.00129282	2.05779
201664_at	SMC4	structural maintenance of chromosomes 4	0.00211258	2.15452
213017_at	ABHD3	abhydrolase domain containing 3	0.000490485	2.12027
235450_at	FBXL4	F-box and leucine-rich repeat protein 4	0.00801918	2.26487
213126_at	MED8	mediator of RNA polymerase II transcription, subunit 8 homolog (S. cerevisiae)	0.00643736	2.38739
202633_at	TOPBP1	topoisomerase (DNA) II binding protein 1	0.000712586	2.13935
224866_at	MLSTD2	male sterility domain containing 2	0.000748089	2.04179
209141_at	UBE2G1	ubiquitin-conjugating enzyme E2G 1 (UBC7 homolog, yeast)	0.00308485	2.02537
203079_s_at	CUL2	cullin 2	1.51564e-06	2.05516
227446_s_at	C14orf167	chromosome 14 open reading frame 167	0.00542633	2.29143
215723_s_at	PLD1	phospholipase D1, phosphatidylcholine-specific	3.34126e-05	2.00497
204407_at	TTF2	transcription termination factor, RNA polymerase II	0.00248731	2.01222
209825_s_at	UCK2	uridine-cytidine kinase 2	0.00693575	2.31268
227257_s_at	C10orf46	chromosome 10 open reading frame 46	0.00480276	2.141
226443_at	FAM122A	family with sequence similarity 122A	0.0041668	2.30393
240044_x_at	TNRC6B	Trinucleotide repeat containing 6B	0.00444925	2.15075
217831_s_at	NSFL1C	NSFL1 (p97) cofactor (p47)	6.6135e-06	2.05693
202211_at	ARFGAP3	ADP-ribosylation factor GTPase activating protein 3	0.00122463	2.08912
214440_at	NAT1	N-acetyltransferase 1 (arylamine N-acetyltransferase)	0.00124784	2.11236
209175_at	SEC23IP	SEC23 interacting protein	0.000387298	2.00581
224899_s_at	LOC728866	implantation-associated protein	1.95092e-05	2.08482
212196_at	IL6ST	Interleukin 6 signal transducer (gp130, oncostatin M receptor)	0.00270719	2.25085
225752_at	NIPA1	non imprinted in Prader-Willi/Angelman syndrome 1	0.00939615	2.21232
212408_at	TOR1AIP1	torsin A interacting protein 1	0.000160857	2.11408
214830_at	SLC38A6	solute carrier family 38, member 6	0.00109564	2.21109
1552264_a_at	MAPK1	mitogen-activated protein kinase 1	0.0019773	2.15379
212397_at	RDX	radixin	0.000914583	2.18474
201225_s_at	SRRM1	serine/arginine repetitive matrix 1	0.000792298	2.15612
212482_at	RMND5A	required for meiotic nuclear division 5 homolog A (S. cerevisiae)	0.00156534	2.05896
208631_s_at	HADHA	hydroxyacyl-Coenzyme A dehydrogenase/3-ketoacyl-Coenzyme A thiolase/enoyl-Coenzyme A hydratase (trifunctional protein), alpha subunit	3.88507e-05	2.11268
224811_at	---	CDNA FLJ30652 fis, clone DFNES2000011	0.002628	2.17201
222590_s_at	NLK	nemo-like kinase	0.00477804	2.05291
218185_s_at	ARMC1	armadillo repeat containing 1	0.000101299	2.09583
212693_at	MDN1	MDN1, midasin homolog (yeast)	0.000108658	2.0359
226005_at	UBE2G1	ubiquitin-conjugating enzyme E2G 1 (UBC7 homolog, yeast)	0.000279249	2.03271
202377_at	LEPR	leptin receptor	0.000415026	2.07553
204017_at	KDELR3	KDEL (Lys-Asp-Glu-Leu) endoplasmic reticulum protein retention receptor 3	0.000197362	2.1112
52285_f_at	CEP76	centrosomal protein 76kDa	0.00279884	2.20807
223645_s_at	CYorf15B	chromosome Y open reading frame 15B	0.00942167	2.47269
205034_at	CCNE2	cyclin E2	0.00651888	2.29676
201964_at	SETX	senataxin	0.00402142	2.14275
203557_s_at	PCBD1	pterin-4 alpha-carbinolamine dehydratase/dimerization cofactor of hepatocyte nuclear factor 1 alpha (TCF1)	0.00334684	2.17911
236129_at	GALNT5	UDP-N-acetyl-alpha-D-galactosamine:polypeptide N-acetylgalactosaminyltransferase 5 (GalNAc-T5)	7.0278e-06	2.03649
219016_at	FASTKD5	FAST kinase domains 5	0.000593119	2.19248
225661_at	IFNAR1	interferon (alpha, beta and omega) receptor 1	0.00355535	2.30138
202097_at	NUP153	nucleoporin 153kDa	0.000790229	2.20527
223225_s_at	SEH1L	SEH1-like (S. cerevisiae)	0.00343775	2.0876
214163_at	C1orf41	Chromosome 1 open reading frame 41	0.000299296	2.05403
218303_x_at	KRCC1	lysine-rich coiled-coil 1	0.000969612	2.02566
203041_s_at	LAMP2	lysosomal-associated membrane protein 2	0.00121064	2.25084
203622_s_at	PNO1	partner of NOB1 homolog (S. cerevisiae)	0.000650435	2.16663
219130_at	CCDC76	coiled-coil domain containing 76	0.00325948	2.30245
218477_at	TMEM14A	transmembrane protein 14A	0.000297693	2.17543
209078_s_at	TXN2	thioredoxin 2	0.00211929	2.21818
1554451_s_at	CIP29	cytokine induced protein 29 kDa	0.00715199	2.07223
209131_s_at	SNAP23	synaptosomal-associated protein, 23kDa	0.000562453	2.10947
222666_s_at	RCL1	RNA terminal phosphate cyclase-like 1	0.00205569	2.17677
222527_s_at	RBM22	RNA binding motif protein 22	0.00166692	2.12902
209896_s_at	PTPN11	protein tyrosine phosphatase, non-receptor type 11 (Noonan syndrome 1)	0.00775814	2.01057
222231_s_at	LRRC59	leucine rich repeat containing 59	0.000299854	2.19653
205357_s_at	AGTR1	angiotensin II receptor, type 1	0.000412682	2.19314
206770_s_at	SLC35A3	solute carrier family 35 (UDP-N-acetylglucosamine (UDP-GlcNAc) transporter), member A3	0.00212277	2.27588
238069_at	---	Homo sapiens, clone IMAGE:5168282, mRNA	0.00702291	2.08517
201066_at	CYC1	cytochrome c-1	0.000872367	2.04729
210564_x_at	CFLAR	CASP8 and FADD-like apoptosis regulator	0.00940837	2.16006
1554149_at	CLDND1	claudin domain containing 1	0.000193945	2.0617
229958_at	CLN8	ceroid-lipofuscinosis, neuronal 8 (epilepsy, progressive with mental retardation)	0.00166822	2.16704
225885_at	EEA1	early endosome antigen 1	0.000636813	2.01769
212051_at	WIPF2	WAS/WASL interacting protein family, member 2	0.00074513	2.23789
208863_s_at	SFRS1	splicing factor, arginine/serine-rich 1 (splicing factor 2, alternate splicing factor)	0.000141361	2.08482
223669_at	HEMGN	hemogen	0.00592924	2.40318
221689_s_at	PIGP	phosphatidylinositol glycan anchor biosynthesis, class P	0.00313321	2.06403
217901_at	DSG2	Desmoglein 2	0.00256587	2.03478
209811_at	CASP2	caspase 2, apoptosis-related cysteine peptidase (neural precursor cell expressed, developmentally down-regulated 2)	0.00317523	2.09313
200693_at	YWHAQ	tyrosine 3-monooxygenase/tryptophan 5-monooxygenase activation protein, theta polypeptide	0.000238182	2.015
226779_at	---	CDNA FLJ37302 fis, clone BRAMY2016009	3.40482e-05	2.04142
210104_at	MED6	mediator of RNA polymerase II transcription, subunit 6 homolog (S. cerevisiae)	4.10957e-05	2.02756
217848_s_at	PPA1	pyrophosphatase (inorganic) 1	0.000499173	2.1621
219565_at	CYP20A1	cytochrome P450, family 20, subfamily A, polypeptide 1	0.000475716	2.08133
203138_at	HAT1	histone acetyltransferase 1	0.000208293	2.20278
201532_at	PSMA3	proteasome (prosome, macropain) subunit, alpha type, 3	4.73834e-05	2.13542
208118_x_at	IMAA	solute carrier family 7 (cationic amino acid transporter, y+ system), member 5 pseudogene 1	0.0063022	2.00593
202169_s_at	AASDHPPT	aminoadipate-semialdehyde dehydrogenase-phosphopantetheinyl transferase	0.000140125	2.10272
223280_x_at	MS4A6A	membrane-spanning 4-domains, subfamily A, member 6A	0.00769408	2.43514
223696_at	ARSD	arylsulfatase D	0.00655968	2.00575
1567080_s_at	CLN6	ceroid-lipofuscinosis, neuronal 6, late infantile, variant	0.00314887	2.24123
210555_s_at	NFATC3	nuclear factor of activated T-cells, cytoplasmic, calcineurin-dependent 3	0.00333491	2.35344
221487_s_at	ENSA	endosulfine alpha	0.000633306	2.1982
209041_s_at	UBE2G2	ubiquitin-conjugating enzyme E2G 2 (UBC7 homolog, yeast)	0.000620851	2.08714
227794_at	GLYATL1	glycine-N-acyltransferase-like 1	0.00860728	2.42083
221620_s_at	APOO	apolipoprotein O	0.00638847	2.06969
211423_s_at	SC5DL	sterol-C5-desaturase (ERG3 delta-5-desaturase homolog, S. cerevisiae)-like	0.00431564	2.41281
235390_at	P18SRP	P18SRP protein	0.0056849	2.33189
214882_s_at	SFRS2	splicing factor, arginine/serine-rich 2	0.000116782	2.16614
203755_at	BUB1B	BUB1 budding uninhibited by benzimidazoles 1 homolog beta (yeast)	0.000904329	2.07496
215952_s_at	OAZ1	ornithine decarboxylase antizyme 1	0.000154977	2.09402
213090_s_at	TAF4	TAF4 RNA polymerase II, TATA box binding protein (TBP)-associated factor, 135kDa	0.00191145	2.11855
218276_s_at	SAV1	salvador homolog 1 (Drosophila)	0.00312143	2.29621
204207_s_at	RNGTT	RNA guanylyltransferase and 5'-phosphatase	0.00212536	2.024
211228_s_at	RAD17	RAD17 homolog (S. pombe)	0.000211871	2.15842
233177_s_at	PNKD	paroxysmal nonkinesiogenic dyskinesia	0.000153922	2.18124
222587_s_at	GALNT7	UDP-N-acetyl-alpha-D-galactosamine:polypeptide N-acetylgalactosaminyltransferase 7 (GalNAc-T7)	0.00255908	2.17625
221677_s_at	DONSON	downstream neighbor of SON	0.000172295	2.15634
224740_at	DKFZP686E2158	hypothetical protein LOC643155	5.94793e-05	2.08995
202923_s_at	GCLC	glutamate-cysteine ligase, catalytic subunit	0.00663497	2.47753
207112_s_at	GAB1	GRB2-associated binding protein 1	8.30506e-06	2.10144
200046_at	DAD1	defender against cell death 1	0.00132256	2.13394
203725_at	GADD45A	growth arrest and DNA-damage-inducible, alpha	0.00574244	2.26061
210137_s_at	DCTD	dCMP deaminase	0.000139357	2.05358
227978_s_at	ZADH2	zinc binding alcohol dehydrogenase, domain containing 2	0.00497582	2.13069
238625_at	C1orf168	chromosome 1 open reading frame 168	0.00514035	2.0511
224629_at	LMAN1	Lectin, mannose-binding, 1	0.000933301	2.10824
1552275_s_at	PXK	PX domain containing serine/threonine kinase	6.4277e-05	2.08539
231897_at	LTB4DH	leukotriene B4 12-hydroxydehydrogenase	0.000203111	2.14301
202024_at	ASNA1	arsA arsenite transporter, ATP-binding, homolog 1 (bacterial)	0.000857228	2.10969
209580_s_at	MBD4	methyl-CpG binding domain protein 4	0.00568174	2.36748
218911_at	YEATS4	YEATS domain containing 4	0.000755971	2.01855
214875_x_at	APLP2	amyloid beta (A4) precursor-like protein 2	0.00440923	2.33672
225974_at	TMEM64	transmembrane protein 64	0.000778477	2.1785
201161_s_at	CSDA	cold shock domain protein A	0.00409105	2.31675
201357_s_at	SF3A1	splicing factor 3a, subunit 1, 120kDa	0.00805523	2.44706
200033_at	DDX5	DEAD (Asp-Glu-Ala-Asp) box polypeptide 5	0.00064327	2.02403
222874_s_at	CLN8	ceroid-lipofuscinosis, neuronal 8 (epilepsy, progressive with mental retardation)	0.00965276	2.48373
202558_s_at	STCH	stress 70 protein chaperone, microsome-associated, 60kDa	0.00368238	2.08164
223187_s_at	ORMDL1	ORM1-like 1 (S. cerevisiae)	4.90691e-06	2.11044
231715_s_at	PYCR2	pyrroline-5-carboxylate reductase family, member 2	0.00346528	2.18308
219991_at	SLC2A9	solute carrier family 2 (facilitated glucose transporter), member 9	0.00418112	2.26817
217970_s_at	CNOT6	CCR4-NOT transcription complex, subunit 6	0.000761526	2.21123
212572_at	STK38L	serine/threonine kinase 38 like	0.00985481	2.00938
218156_s_at	TSR1	TSR1, 20S rRNA accumulation, homolog (S. cerevisiae)	0.00570832	2.08237
222417_s_at	SNX5	sorting nexin 5	0.00294442	2.34241
208447_s_at	PRPS1	phosphoribosyl pyrophosphate synthetase 1	0.000928154	2.2504
209963_s_at	EPOR	erythropoietin receptor	0.00217167	2.38077
243734_x_at	---	Transcribed locus	0.00497484	2.1127
1569617_at	OSBP2	Oxysterol binding protein 2	0.00296213	2.39294
212418_at	ELF1	E74-like factor 1 (ets domain transcription factor)	0.00297301	2.3637
229773_at	---	---	0.00924753	2.35989
202658_at	PEX11B	peroxisomal biogenesis factor 11B	0.0042775	2.37762
223046_at	EGLN1	egl nine homolog 1 (C. elegans)	0.00169881	2.16522
203591_s_at	CSF3R	colony stimulating factor 3 receptor (granulocyte)	0.00987602	2.00715
201689_s_at	TPD52	tumor protein D52	0.00145896	2.30906
212096_s_at	MTUS1	mitochondrial tumor suppressor 1	0.00210892	2.22937
201698_s_at	SFRS9	splicing factor, arginine/serine-rich 9	0.000630696	2.12344
202696_at	OXSR1	oxidative-stress responsive 1	0.00174389	2.34661
202915_s_at	FAM20B	family with sequence similarity 20, member B	0.00221019	2.31589
AFFX-r2-Bs-phe-5_at	---	---	0.000275429	2.1759
214141_x_at	SFRS7	splicing factor, arginine/serine-rich 7, 35kDa	0.00014554	2.22791
217960_s_at	TOMM22	translocase of outer mitochondrial membrane 22 homolog (yeast)	0.00937723	2.41115
229704_at	APRIN	Androgen-induced proliferation inhibitor	0.00648743	2.0638
205105_at	MAN2A1	mannosidase, alpha, class 2A, member 1	0.000604777	2.2941
216640_s_at	PDIA6	protein disulfide isomerase family A, member 6	0.00151732	2.08045
201484_at	SUPT4H1	suppressor of Ty 4 homolog 1 (S. cerevisiae)	0.000567201	2.08311
1553030_a_at	SUOX	sulfite oxidase	0.00681776	2.29152
221622_s_at	TMEM126B	transmembrane protein 126B	0.000498811	2.13575
205371_s_at	DBT	dihydrolipoamide branched chain transacylase E2	0.00416101	2.12664
225290_at	ETNK1	ethanolamine kinase 1	0.000105221	2.23078
209002_s_at	CALCOCO1	calcium binding and coiled-coil domain 1	0.000126209	2.2027
208290_s_at	EIF5	eukaryotic translation initiation factor 5	0.000793098	2.28729
209860_s_at	ANXA7	annexin A7	0.00096138	2.30038
207459_x_at	GYPB	glycophorin B (MNS blood group)	0.00368212	2.08431
244287_at	SFRS12	splicing factor, arginine/serine-rich 12	0.00148896	2.13853
204194_at	BACH1	BTB and CNC homology 1, basic leucine zipper transcription factor 1	0.000816926	2.32008
218209_s_at	P15RS	hypothetical protein FLJ10656	0.0021356	2.34817
218972_at	TTC17	tetratricopeptide repeat domain 17	0.00293485	2.36209
202487_s_at	H2AFV	H2A histone family, member V	0.000296953	2.08402
218386_x_at	USP16	ubiquitin specific peptidase 16	0.000162876	2.18783
226946_at	C5orf33	chromosome 5 open reading frame 33	0.00136577	2.22682
227395_at	---	CDNA FLJ38498 fis, clone FELNG2000241	0.00337126	2.1865
206782_s_at	DNAJC4	DnaJ (Hsp40) homolog, subfamily C, member 4	0.000361034	2.26129
225964_at	ZXDC	ZXD family zinc finger C	0.00233553	2.19944
240579_at	NAG	neuroblastoma-amplified protein	0.00600458	2.16315
225829_at	PDZD8	PDZ domain containing 8	0.00443538	2.41355
202446_s_at	PLSCR1	phospholipid scramblase 1	0.00150298	2.00457
1558136_s_at	TAF11	TAF11 RNA polymerase II, TATA box binding protein (TBP)-associated factor, 28kDa	0.000367358	2.21365
202491_s_at	IKBKAP	inhibitor of kappa light polypeptide gene enhancer in B-cells, kinase complex-associated protein	0.00124664	2.07391
226421_at	AMMECR1	Alport syndrome, mental retardation, midface hypoplasia and elliptocytosis chromosomal region, gene 1	0.00174772	2.36178
211015_s_at	HSPA4	heat shock 70kDa protein 4	0.00107256	2.2524
202670_at	MAP2K1	mitogen-activated protein kinase kinase 1	6.40006e-05	2.08773
221245_s_at	FZD5	frizzled homolog 5 (Drosophila)	0.00311055	2.24274
222555_s_at	MRPL44	mitochondrial ribosomal protein L44	0.00159672	2.28861
212461_at	AZIN1	antizyme inhibitor 1	0.000499831	2.10106
226199_at	UPRT	uracil phosphoribosyltransferase (FUR1) homolog (S. cerevisiae)	0.000206344	2.17336
238856_s_at	PANK2	Pantothenate kinase 2 (Hallervorden-Spatz syndrome)	0.00338733	2.14458
234726_s_at	TMEM168	transmembrane protein 168	0.000712437	2.14447
220690_s_at	DHRS7B	dehydrogenase/reductase (SDR family) member 7B	0.00379308	2.32921
209090_s_at	SH3GLB1	SH3-domain GRB2-like endophilin B1	0.000492706	2.10942
209091_s_at	SH3GLB1	SH3-domain GRB2-like endophilin B1	8.15806e-05	2.14733
226191_at	---	MRNA; cDNA DKFZp686L15210 (from clone DKFZp686L15210)	0.000387048	2.12411
200970_s_at	SERP1	stress-associated endoplasmic reticulum protein 1	0.00229919	2.40105
203827_at	WIPI1	WD repeat domain, phosphoinositide interacting 1	0.00129415	2.23885
221449_s_at	ITFG1	integrin alpha FG-GAP repeat containing 1	9.71357e-06	2.16801
202717_s_at	CDC16	cell division cycle 16 homolog (S. cerevisiae)	0.000808435	2.34659
224967_at	UGCG	UDP-glucose ceramide glucosyltransferase	0.00177634	2.33587
200996_at	ACTR3	ARP3 actin-related protein 3 homolog (yeast)	0.00179106	2.26541
213594_x_at	FUSIP1	FUS interacting protein (serine/arginine-rich) 1	0.00609395	2.31843
216048_s_at	RHOBTB3	Rho-related BTB domain containing 3	0.00283328	2.18854
212240_s_at	PIK3R1	phosphoinositide-3-kinase, regulatory subunit 1 (p85 alpha)	0.00116943	2.17401
212154_at	SDC2	syndecan 2	0.000602279	2.20348
212726_at	PHF2	PHD finger protein 2	0.00010614	2.13436
202381_at	ADAM9	ADAM metallopeptidase domain 9 (meltrin gamma)	0.000290523	2.18217
229671_s_at	C21orf45	Chromosome 21 open reading frame 45	0.00745385	2.28835
217732_s_at	ITM2B	integral membrane protein 2B	0.000217006	2.24582
222518_at	ARFGEF2	ADP-ribosylation factor guanine nucleotide-exchange factor 2 (brefeldin A-inhibited)	0.000749173	2.27724
226238_at	MCEE	methylmalonyl CoA epimerase	0.00110591	2.16369
226797_at	---	MRNA; cDNA DKFZp434G0972 (from clone DKFZp434G0972)	0.000178055	2.05715
217851_s_at	SLMO2	slowmo homolog 2 (Drosophila)	0.00275903	2.32371
230063_at	ZNF264	zinc finger protein 264	0.00453441	2.11002
226948_at	RHBDD1	rhomboid domain containing 1	0.000506081	2.18106
212150_at	KIAA0143	KIAA0143 protein	0.00171846	2.11786
213838_at	NOL7	nucleolar protein 7, 27kDa	0.00690638	2.49362
212160_at	XPOT	exportin, tRNA (nuclear export receptor for tRNAs)	0.000605292	2.13415
204252_at	CDK2	cyclin-dependent kinase 2	0.00568379	2.4126
209977_at	PLG	plasminogen	0.000723849	2.32437
226617_at	ARL5A	ADP-ribosylation factor-like 5A	0.00111689	2.07541
201096_s_at	ARF4	ADP-ribosylation factor 4	0.000137853	2.25971
211162_x_at	SCD	stearoyl-CoA desaturase (delta-9-desaturase)	0.00874103	2.5108
217993_s_at	MAT2B	methionine adenosyltransferase II, beta	0.00173788	2.41742
218539_at	FBXO34	F-box protein 34	0.0069165	2.49412
202885_s_at	PPP2R1B	protein phosphatase 2 (formerly 2A), regulatory subunit A, beta isoform	0.00183532	2.35599
213599_at	OIP5	Opa interacting protein 5	0.00663725	2.56704
1558014_s_at	MLSTD2	male sterility domain containing 2	0.00203148	2.13464
204624_at	ATP7B	ATPase, Cu++ transporting, beta polypeptide	0.000685729	2.29827
208842_s_at	GORASP2	golgi reassembly stacking protein 2, 55kDa	0.000348778	2.04301
209004_s_at	FBXL5	F-box and leucine-rich repeat protein 5	1.31156e-05	2.17672
1558942_at	ZNF765	zinc finger protein 765	0.00488593	2.05505
219017_at	ETNK1	ethanolamine kinase 1	0.00632971	2.11197
204127_at	RFC3	replication factor C (activator 1) 3, 38kDa	8.01686e-05	2.21034
1555705_a_at	CMTM3	CKLF-like MARVEL transmembrane domain containing 3	0.0027738	2.14561
225617_at	ODF2	outer dense fiber of sperm tails 2	0.000385423	2.15976
226458_at	---	CDNA FLJ30340 fis, clone BRACE2007411	0.00461068	2.10466
229673_at	---	Full-length cDNA clone CS0CAP006YP08 of Thymus of Homo sapiens (human)	0.00309633	2.18618
201832_s_at	VDP	vesicle docking protein p115	3.52267e-05	2.13615
205761_s_at	DUS4L	dihydrouridine synthase 4-like (S. cerevisiae)	0.00713758	2.12745
202142_at	COPS8	COP9 constitutive photomorphogenic homolog subunit 8 (Arabidopsis)	0.00572287	2.06162
1553227_s_at	BRWD1	bromodomain and WD repeat domain containing 1	0.00355913	2.01105
213134_x_at	BTG3	BTG family, member 3	0.000139788	2.21401
212006_at	UBXD2	UBX domain containing 2	0.0014364	2.33866
219819_s_at	MRPS28	mitochondrial ribosomal protein S28	8.49828e-06	2.22572
223649_s_at	SLC25A39	solute carrier family 25, member 39	0.00355174	2.38275
210156_s_at	PCMT1	protein-L-isoaspartate (D-aspartate) O-methyltransferase	0.00343489	2.38638
223494_at	MGEA5	meningioma expressed antigen 5 (hyaluronidase)	0.00352983	2.19873
202119_s_at	CPNE3	copine III	0.00166312	2.03561
241968_at	---	Transcribed locus	0.000750729	2.04628
201089_at	ATP6V1B2	ATPase, H+ transporting, lysosomal 56/58kDa, V1 subunit B2	0.00182554	2.2664
226021_at	RDH10	retinol dehydrogenase 10 (all-trans)	0.00530992	2.06956
1558143_a_at	BCL2L11	BCL2-like 11 (apoptosis facilitator)	0.00676117	2.29548
218582_at	MARCH5	membrane-associated ring finger (C3HC4) 5	0.00374049	2.47453
228418_at	EXOC5	exocyst complex component 5	0.00701396	2.50765
226541_at	FBXO30	F-box protein 30	0.00507408	2.52512
242844_at	PGGT1B	Protein geranylgeranyltransferase type I, beta subunit	0.00215557	2.41585
209330_s_at	HNRPD	heterogeneous nuclear ribonucleoprotein D (AU-rich element RNA binding protein 1, 37kDa)	0.000131241	2.18223
213000_at	MORC3	MORC family CW-type zinc finger 3	0.00174763	2.41095
216969_s_at	KIF22	kinesin family member 22	0.00491165	2.18782
222573_s_at	SAV1	salvador homolog 1 (Drosophila)	0.00335014	2.2957
204725_s_at	NCK1	NCK adaptor protein 1	0.000361648	2.32741
201599_at	OAT	ornithine aminotransferase (gyrate atrophy)	0.000828571	2.35183
202353_s_at	PSMD12	proteasome (prosome, macropain) 26S subunit, non-ATPase, 12	0.00266217	2.46172
202604_x_at	ADAM10	ADAM metallopeptidase domain 10	0.00302899	2.08945
218095_s_at	TMEM165	transmembrane protein 165	0.00140572	2.0856
208383_s_at	PCK1	phosphoenolpyruvate carboxykinase 1 (soluble)	0.00282875	2.16842
201041_s_at	DUSP1	dual specificity phosphatase 1	0.00116308	2.23427
216988_s_at	PTP4A2	protein tyrosine phosphatase type IVA, member 2	5.66022e-05	2.13891
200831_s_at	SCD	stearoyl-CoA desaturase (delta-9-desaturase)	0.00138214	2.39956
200064_at	HSP90AB1	heat shock protein 90kDa alpha (cytosolic), class B member 1	0.00360292	2.00414
201403_s_at	MGST3	microsomal glutathione S-transferase 3	0.000436664	2.34284
217971_at	MAP2K1IP1	mitogen-activated protein kinase kinase 1 interacting protein 1	0.000224605	2.24625
206542_s_at	SMARCA2	SWI/SNF related, matrix associated, actin dependent regulator of chromatin, subfamily a, member 2	0.000376455	2.07503
209585_s_at	MINPP1	multiple inositol polyphosphate histidine phosphatase, 1	0.000433389	2.29369
224644_at	---	CDNA clone IMAGE:5278517	0.000678977	2.06896
218432_at	FBXO3	F-box protein 3	0.0015615	2.22516
202950_at	CRYZ	crystallin, zeta (quinone reductase)	0.0012114	2.31876
209108_at	TSPAN6	tetraspanin 6	0.000193624	2.32986
200778_s_at	SEPT2	septin 2	0.00139322	2.10788
222262_s_at	ETNK1	ethanolamine kinase 1	0.00587791	2.50503
222452_s_at	GPBP1L1	GC-rich promoter binding protein 1-like 1	0.000217152	2.22434
210978_s_at	TAGLN2	transgelin 2	0.00231004	2.35003
225928_at	VTI1B	vesicle transport through interaction with t-SNAREs homolog 1B (yeast)	0.000854891	2.2804
224643_at	PRRC1	proline-rich coiled-coil 1	0.0003619	2.22731
213239_at	C13orf24	chromosome 13 open reading frame 24	5.59385e-05	2.22269
224819_at	TCEAL8	transcription elongation factor A (SII)-like 8	0.000503362	2.35291
202168_at	TAF9	TAF9 RNA polymerase II, TATA box binding protein (TBP)-associated factor, 32kDa	0.000939113	2.39571
220990_s_at	MIRN21	transmembrane protein 49	0.000463051	2.26269
209218_at	SQLE	squalene epoxidase	0.00279065	2.47306
202691_at	SNRPD1	small nuclear ribonucleoprotein D1 polypeptide 16kDa	0.00151251	2.22941
215038_s_at	SETD2	SET domain containing 2	0.00130454	2.09108
202194_at	TMED5	transmembrane emp24 protein transport domain containing 5	0.000234576	2.22357
203087_s_at	KIF2A	kinesin heavy chain member 2A	0.0026323	2.06703
201663_s_at	SMC4	structural maintenance of chromosomes 4	0.00353825	2.51417
221770_at	RPE	ribulose-5-phosphate-3-epimerase	0.00371547	2.28466
225222_at	HIAT1	hippocampus abundant transcript 1	0.00262551	2.29809
224939_at	---	CDNA FLJ10976 fis, clone PLACE1001399	0.00126442	2.25607
1554241_at	COCH	coagulation factor C homolog, cochlin (Limulus polyphemus)	0.00130763	2.1435
203207_s_at	MTFR1	mitochondrial fission regulator 1	0.00242172	2.19748
240926_at	LRCH3	leucine-rich repeats and calponin homology (CH) domain containing 3	0.00646608	2.18007
214876_s_at	TUBGCP5	tubulin, gamma complex associated protein 5	0.000280963	2.19708
206992_s_at	ATP5S	ATP synthase, H+ transporting, mitochondrial F0 complex, subunit s (factor B)	0.00807705	2.54779
210416_s_at	CHEK2	CHK2 checkpoint homolog (S. pombe)	0.0032472	2.48183
206989_s_at	SFRS2IP	splicing factor, arginine/serine-rich 2, interacting protein	7.62395e-05	2.19737
200670_at	XBP1	X-box binding protein 1	0.00154652	2.4556
206875_s_at	SLK	STE20-like kinase (yeast)	0.000358537	2.26783
209704_at	---	Full length insert cDNA clone YY61D04	0.00153404	2.3626
224647_at	---	---	0.000996429	2.24371
223110_at	KIAA1429	KIAA1429	0.000510474	2.08356
225074_at	RAB2B	RAB2B, member RAS oncogene family	0.00922332	2.62676
201848_s_at	BNIP3	BCL2/adenovirus E1B 19kDa interacting protein 3	0.000976107	2.4326
225997_at	MOBKL1A	MOB1, Mps One Binder kinase activator-like 1A (yeast)	0.00304484	2.45098
225127_at	TMEM181	transmembrane protein 181	0.000744681	2.11027
211997_x_at	H3F3B	H3 histone, family 3B (H3.3B)	0.000653657	2.11192
213312_at	C6orf162	chromosome 6 open reading frame 162	0.00367068	2.02708
209300_s_at	NECAP1	NECAP endocytosis associated 1	0.00434617	2.47841
201619_at	PRDX3	peroxiredoxin 3	0.00129265	2.37658
220099_s_at	LUC7L2	LUC7-like 2 (S. cerevisiae)	0.000189863	2.31814
236769_at	LOC158402	hypothetical protein LOC158402	5.1729e-05	2.24724
224481_s_at	HECTD1	HECT domain containing 1	0.000374793	2.30523
225805_at	HNRPU	heterogeneous nuclear ribonucleoprotein U (scaffold attachment factor A)	0.000160097	2.28254
221965_at	MPHOSPH9	M-phase phosphoprotein 9	0.00300906	2.34607
212083_at	TEX261	testis expressed 261	0.00383449	2.09924
202427_s_at	BRP44	brain protein 44	0.000622757	2.41858
224655_at	AK3	adenylate kinase 3	0.00127936	2.43883
203874_s_at	SMARCA1	SWI/SNF related, matrix associated, actin dependent regulator of chromatin, subfamily a, member 1	0.000134815	2.26732
225107_at	HNRPA2B1	Heterogeneous nuclear ribonucleoprotein A2/B1	8.4923e-06	2.24553
201266_at	TXNRD1	thioredoxin reductase 1	4.40025e-05	2.32056
218755_at	KIF20A	kinesin family member 20A	0.000117993	2.34245
205763_s_at	DDX18	DEAD (Asp-Glu-Ala-Asp) box polypeptide 18	0.00390706	2.3182
211352_s_at	NCOA3	nuclear receptor coactivator 3	0.000521894	2.10314
211159_s_at	PPP2R5D	protein phosphatase 2, regulatory subunit B', delta isoform	0.000947059	2.32631
217915_s_at	C15orf15	chromosome 15 open reading frame 15	0.000872875	2.26512
226329_s_at	MITD1	MIT, microtubule interacting and transport, domain containing 1	0.00039011	2.23484
227787_s_at	THRAP6	thyroid hormone receptor associated protein 6	0.000143618	2.26414
229610_at	CKAP2L	cytoskeleton associated protein 2-like	0.00345265	2.59328
218107_at	WDR26	WD repeat domain 26	0.00151542	2.43094
218793_s_at	SCML1	sex comb on midleg-like 1 (Drosophila)	0.00191269	2.49414
221556_at	CDC14B	CDC14 cell division cycle 14 homolog B (S. cerevisiae)	0.00361817	2.07789
210649_s_at	ARID1A	AT rich interactive domain 1A (SWI-like)	0.000483468	2.14551
224705_s_at	TNRC6A	trinucleotide repeat containing 6A	0.0058252	2.02871
208944_at	TGFBR2	transforming growth factor, beta receptor II (70/80kDa)	0.00159862	2.07514
222035_s_at	PAPOLA	poly(A) polymerase alpha	7.09386e-05	2.33032
203254_s_at	TLN1	talin 1	0.00128049	2.42749
206316_s_at	KNTC1	kinetochore associated 1	3.10101e-05	2.25599
227501_at	---	Transcribed locus	0.00153704	2.36726
225821_s_at	FAM44A	family with sequence similarity 44, member A	0.00117256	2.1538
219292_at	THAP1	THAP domain containing, apoptosis associated protein 1	0.00460755	2.29071
224572_s_at	IRF2BP2	interferon regulatory factor 2 binding protein 2	0.00346713	2.32721
226050_at	TMCO3	transmembrane and coiled-coil domains 3	0.000746208	2.45184
230142_s_at	CIRBP	cold inducible RNA binding protein	0.00760654	2.03581
204361_s_at	SKAP2	src kinase associated phosphoprotein 2	0.000718278	2.25807
208716_s_at	TMCO1	transmembrane and coiled-coil domains 1	0.000327347	2.15886
213416_at	ITGA4	integrin, alpha 4 (antigen CD49D, alpha 4 subunit of VLA-4 receptor)	0.00574582	2.65129
201238_s_at	CAPZA2	capping protein (actin filament) muscle Z-line, alpha 2	0.00216781	2.54224
207387_s_at	GK	glycerol kinase	0.00138421	2.06634
208786_s_at	MAP1LC3B	microtubule-associated protein 1 light chain 3 beta	0.00161317	2.26356
204505_s_at	EPB49	erythrocyte membrane protein band 4.9 (dematin)	0.00837988	2.74875
217986_s_at	BAZ1A	bromodomain adjacent to zinc finger domain, 1A	0.00104573	2.49181
233380_s_at	RUFY1	RUN and FYVE domain containing 1	0.00503539	2.51927
213882_at	TM2D1	TM2 domain containing 1	0.00418375	2.09359
209236_at	SLC23A2	solute carrier family 23 (nucleobase transporters), member 2	0.0053858	2.12479
208828_at	POLE3	polymerase (DNA directed), epsilon 3 (p17 subunit)	0.00271847	2.56015
203376_at	CDC40	cell division cycle 40 homolog (S. cerevisiae)	0.000933683	2.23851
204117_at	PREP	prolyl endopeptidase	0.000281331	2.25258
229841_at	---	Transcribed locus	0.00721321	2.57366
203599_s_at	WBP4	WW domain binding protein 4 (formin binding protein 21)	0.000180971	2.24916
212742_at	ZNF364	zinc finger protein 364	0.000103729	2.28758
201239_s_at	LOC653566	signal peptidase complex subunit 2 homolog (S. cerevisiae)	1.97581e-05	2.31806
239577_at	---	Homo sapiens, clone IMAGE:4182817, mRNA	0.000968213	2.12675
206364_at	KIF14	kinesin family member 14	0.00352266	2.51072
209902_at	ATR	ataxia telangiectasia and Rad3 related	0.00390313	2.30887
209180_at	RABGGTB	Rab geranylgeranyltransferase, beta subunit	0.00672571	2.25307
221925_s_at	CSPP1	centrosome and spindle pole associated protein 1	0.000157014	2.30078
218379_at	RBM7	RNA binding motif protein 7	0.000346699	2.39325
224996_at	---	CDNA FLJ39064 fis, clone NT2RP7014583	0.000774222	2.24291
223328_at	ARMC10	armadillo repeat containing 10	0.00567755	2.68359
217786_at	PRMT5	protein arginine methyltransferase 5	7.8232e-05	2.30996
221627_at	TRIM10	tripartite motif-containing 10	0.000876884	2.45321
218172_s_at	DERL1	Der1-like domain family, member 1	0.000224785	2.33303
201734_at	CLCN3	Chloride channel 3	0.00190834	2.54252
219611_s_at	CCDC21	coiled-coil domain containing 21	6.11178e-05	2.28688
207983_s_at	STAG2	stromal antigen 2	0.000821688	2.47777
228201_at	ARL13B	ADP-ribosylation factor-like 13B	0.00138355	2.30569
212291_at	HIPK1	homeodomain interacting protein kinase 1	0.00626221	2.58762
219940_s_at	PCID2	PCI domain containing 2	0.000114283	2.30097
222987_s_at	TMEM9	transmembrane protein 9	0.000453857	2.41318
238513_at	PRRG4	Proline rich Gla (G-carboxyglutamic acid) 4 (transmembrane)	0.00258754	2.46482
222386_s_at	COPZ1	coatomer protein complex, subunit zeta 1	8.17605e-05	2.23414
201493_s_at	PUM2	pumilio homolog 2 (Drosophila)	0.000499904	2.27272
208724_s_at	RAB1A	RAB1A, member RAS oncogene family	0.000581636	2.14601
201630_s_at	ACP1	acid phosphatase 1, soluble	1.36822e-05	2.29002
212157_at	SDC2	syndecan 2	0.000745091	2.38555
216242_x_at	POLR2J2	DNA directed RNA polymerase II polypeptide J-related	2.45338e-05	2.31293
226031_at	CCDC132	coiled-coil domain containing 132	8.81591e-05	2.31989
221763_at	JMJD1C	jumonji domain containing 1C	7.72955e-05	2.18061
227121_at	---	MRNA; cDNA DKFZp586K1922 (from clone DKFZp586K1922)	0.00192282	2.1198
1554333_at	DNAJA4	DnaJ (Hsp40) homolog, subfamily A, member 4	0.00427061	2.53136
225806_at	JUB	jub, ajuba homolog (Xenopus laevis)	5.27023e-05	2.30628
222037_at	MCM4	minichromosome maintenance complex component 4	0.00543945	2.7116
206173_x_at	GABPB2	GA binding protein transcription factor, beta subunit 2	0.0026243	2.46317
214279_s_at	NDRG2	NDRG family member 2	0.00141388	2.28985
212061_at	SR140	U2-associated SR140 protein	0.000301664	2.41503
1559965_at	---	CDNA clone IMAGE:4811567	0.00383511	2.56798
226134_s_at	---	Transcribed locus	0.0013502	2.08288
1558699_a_at	HERPUD2	HERPUD family member 2	0.000564943	2.39255
224720_at	MIB1	mindbomb homolog 1 (Drosophila)	3.7439e-05	2.21747
203125_x_at	SLC11A2	solute carrier family 11 (proton-coupled divalent metal ion transporters), member 2	0.00116871	2.42311
225032_at	FNDC3B	fibronectin type III domain containing 3B	0.00557395	2.18467
203630_s_at	COG5	component of oligomeric golgi complex 5	0.00387647	2.19563
225766_s_at	---	CDNA FLJ31107 fis, clone IMR322000152	0.000390098	2.39914
229075_at	---	Transcribed locus	0.00088381	2.28447
208264_s_at	EIF3S1	eukaryotic translation initiation factor 3, subunit 1 alpha, 35kDa	0.00145684	2.50082
223027_at	SNX9	sorting nexin 9	0.00274571	2.52253
217909_s_at	MLX	MAX-like protein X	0.000433906	2.33122
208742_s_at	SAP18	Sin3A-associated protein, 18kDa	0.000112985	2.27213
201986_at	THRAP1	thyroid hormone receptor associated protein 1	0.0019959	2.1093
219588_s_at	NCAPG2	non-SMC condensin II complex, subunit G2	0.00455443	2.19506
1552789_at	TLOC1	translocation protein 1	0.000522378	2.25784
227771_at	LIFR	leukemia inhibitory factor receptor alpha	0.00827109	2.30228
231252_at	FLJ23861	hypothetical protein FLJ23861	0.00397175	2.17246
204031_s_at	PCBP2	poly(rC) binding protein 2	0.00049557	2.39809
243828_at	---	---	0.00170675	2.48148
208800_at	SRP72	signal recognition particle 72kDa	0.00890441	2.69793
210320_s_at	DDX52	DEAD (Asp-Glu-Ala-Asp) box polypeptide 52	0.000672111	2.30895
209861_s_at	METAP2	methionyl aminopeptidase 2	0.000952017	2.47867
212672_at	ATM	ataxia telangiectasia mutated (includes complementation groups A, C and D)	0.000271716	2.29096
219757_s_at	C14orf101	chromosome 14 open reading frame 101	0.000363539	2.17458
1558249_s_at	STX16	syntaxin 16	0.00724555	2.33081
1557067_s_at	LUC7L	LUC7-like (S. cerevisiae)	0.00153156	2.26067
230027_s_at	MRPL43	mitochondrial ribosomal protein L43	0.00520768	2.2756
214785_at	VPS13A	vacuolar protein sorting 13 homolog A (S. cerevisiae)	0.00651977	2.72298
203518_at	LYST	lysosomal trafficking regulator	0.00730827	2.72698
209786_at	HMGN4	high mobility group nucleosomal binding domain 4	0.00229135	2.11069
218295_s_at	NUP50	nucleoporin 50kDa	0.000311191	2.41786
209520_s_at	NCBP1	nuclear cap binding protein subunit 1, 80kDa	0.000289907	2.40028
223542_at	ANKRD32	ankyrin repeat domain 32	0.000168573	2.30309
227033_at	PDIA3	protein disulfide isomerase family A, member 3	0.000916366	2.16606
219917_at	ZCCHC4	zinc finger, CCHC domain containing 4	0.0021229	2.34324
223650_s_at	NRBF2	nuclear receptor binding factor 2	0.000165683	2.42148
244742_at	PAH	phenylalanine hydroxylase	0.00363544	2.5397
224786_at	SCOC	short coiled-coil protein	0.000202445	2.46588
209080_x_at	TXNL2	thioredoxin-like 2	0.000173384	2.45344
223797_at	PRO2852	hypothetical protein PRO2852	0.00408204	2.35163
220408_x_at	FAM48A	family with sequence similarity 48, member A	0.00469426	2.14707
222703_s_at	YRDC	yrdC domain containing (E. coli)	0.00130423	2.36542
205188_s_at	SMAD5	SMAD family member 5	0.0065599	2.18222
201243_s_at	ATP1B1	ATPase, Na+/K+ transporting, beta 1 polypeptide	0.00126573	2.53078
215548_s_at	SCFD1	sec1 family domain containing 1	4.59371e-05	2.2687
241385_at	LARP7	La ribonucleoprotein domain family, member 7	0.00614096	2.05708
225325_at	FLJ20160	FLJ20160 protein	0.00549198	2.09947
225707_at	ARL6IP6	ADP-ribosylation-like factor 6 interacting protein 6	0.00620981	2.59047
209186_at	ATP2A2	ATPase, Ca++ transporting, cardiac muscle, slow twitch 2	7.24231e-05	2.34936
204853_at	ORC2L	origin recognition complex, subunit 2-like (yeast)	0.00101572	2.32439
243387_at	MESP1	mesoderm posterior 1 homolog (mouse)	0.00697653	2.0329
230478_at	OIT3	oncoprotein induced transcript 3	0.00385498	2.57731
210983_s_at	MCM7	minichromosome maintenance complex component 7	0.00299155	2.68239
226302_at	ATP8B1	ATPase, Class I, type 8B, member 1	0.00200228	2.31343
223025_s_at	AP1M1	adaptor-related protein complex 1, mu 1 subunit	0.0089972	2.2555
207753_at	ZNF304	zinc finger protein 304	7.10857e-05	2.35853
221918_at	PCTK2	PCTAIRE protein kinase 2	6.47194e-06	2.36395
225095_at	SPTLC2	Serine palmitoyltransferase, long chain base subunit 2	0.0014623	2.57108
222467_s_at	SAPS3	SAPS domain family, member 3	0.000304391	2.41847
226505_x_at	USP32	ubiquitin specific peptidase 32	0.00432977	2.57956
225162_at	SH3D19	SH3 domain protein D19	0.001823	2.19094
201894_s_at	SSR1	signal sequence receptor, alpha (translocon-associated protein alpha)	6.599e-05	2.39321
209712_at	SLC35D1	solute carrier family 35 (UDP-glucuronic acid/UDP-N-acetylgalactosamine dual transporter), member D1	0.00262567	2.47006
201446_s_at	TIA1	TIA1 cytotoxic granule-associated RNA binding protein	0.000203214	2.40028
226381_at	PS1TP4	HBV preS1-transactivated protein 4	0.000618337	2.27507
213490_s_at	MAP2K2	mitogen-activated protein kinase kinase 2	0.00321736	2.37233
211115_x_at	SIP1	survival of motor neuron protein interacting protein 1	0.00013316	2.32871
203925_at	GCLM	glutamate-cysteine ligase, modifier subunit	0.00414344	2.74578
206052_s_at	SLBP	stem-loop (histone) binding protein	9.07358e-05	2.43712
1558254_s_at	SRPK2	SFRS protein kinase 2	0.000268276	2.36871
206468_s_at	KIAA0859	KIAA0859	0.000523293	2.43054
227621_at	---	Transcribed locus	0.000441563	2.41524
203486_s_at	ARMC8	armadillo repeat containing 8	0.000886227	2.57295
204799_at	ZBED4	zinc finger, BED-type containing 4	0.00559428	2.11283
200753_x_at	SFRS2	splicing factor, arginine/serine-rich 2	0.0016738	2.65595
224356_x_at	MS4A6A	membrane-spanning 4-domains, subfamily A, member 6A	0.00602431	2.69422
209234_at	KIF1B	kinesin family member 1B	0.000763778	2.3902
208731_at	RAB2A	RAB2A, member RAS oncogene family	0.000792498	2.16255
1553750_a_at	FAM76B	family with sequence similarity 76, member B	0.00312019	2.45777
227354_at	PAG1	phosphoprotein associated with glycosphingolipid microdomains 1	0.000967362	2.20494
222549_at	CLDN1	Claudin 1	0.00431688	2.70319
233898_s_at	FGFR1OP2	FGFR1 oncogene partner 2	0.00606379	2.3851
211561_x_at	MAPK14	mitogen-activated protein kinase 14	0.00279764	2.59769
209362_at	SURB7	SRB7 suppressor of RNA polymerase B homolog (yeast)	0.000588232	2.4208
239651_at	ANAPC5	anaphase promoting complex subunit 5	0.000203686	2.36316
201383_s_at	LOC727732	neighbor of BRCA1 gene 1	0.00361221	2.42274
210240_s_at	CDKN2D	cyclin-dependent kinase inhibitor 2D (p19, inhibits CDK4)	0.00752392	2.6819
239358_at	---	Transcribed locus	0.000783033	2.36487
219204_s_at	SRR	serine racemase	0.0004432	2.32389
201021_s_at	DSTN	destrin (actin depolymerizing factor)	0.000147137	2.26838
207858_s_at	PKLR	pyruvate kinase, liver and RBC	0.00133614	2.48232
200669_s_at	UBE2D3	ubiquitin-conjugating enzyme E2D 3 (UBC4/5 homolog, yeast)	0.000833357	2.60669
221736_at	KIAA1219	KIAA1219	0.00941546	2.13041
202128_at	KIAA0317	KIAA0317	0.000632361	2.21813
221590_s_at	ALDH6A1	Clone FLB9440 PRO2550	0.00943935	2.85373
211801_x_at	MFN1	mitofusin 1	0.00100534	2.27223
225149_at	PCID2	PCI domain containing 2	0.00062965	2.55786
205173_x_at	CD58	CD58 molecule	0.000654182	2.59344
225135_at	SIN3A	SIN3 homolog A, transcription regulator (yeast)	0.000258939	2.36346
225024_at	C20orf77	chromosome 20 open reading frame 77	0.0017074	2.57098
204768_s_at	FEN1	flap structure-specific endonuclease 1	0.00555841	2.7421
209623_at	MCCC2	methylcrotonoyl-Coenzyme A carboxylase 2 (beta)	0.00373145	2.38686
223273_at	C14orf142	chromosome 14 open reading frame 142	0.000754842	2.5125
235542_at	MGC22014	hypothetical protein MGC22014	0.00256012	2.7202
224430_s_at	MTO1	mitochondrial translation optimization 1 homolog (S. cerevisiae)	0.000767143	2.38615
209925_at	NAIP	occludin	0.00963902	2.31312
200950_at	ARPC1A	actin related protein 2/3 complex, subunit 1A, 41kDa	0.00170021	2.50179
202033_s_at	RB1CC1	RB1-inducible coiled-coil 1	0.000558819	2.50507
204827_s_at	CCNF	cyclin F	0.00318084	2.15882
203968_s_at	CDC6	cell division cycle 6 homolog (S. cerevisiae)	0.000662525	2.29834
209095_at	DLD	dihydrolipoamide dehydrogenase	0.000786542	2.43632
210063_at	SARDH	sarcosine dehydrogenase	0.00972288	2.28365
204496_at	STRN3	striatin, calmodulin binding protein 3	0.000194229	2.49496
203843_at	RPS6KA3	ribosomal protein S6 kinase, 90kDa, polypeptide 3	0.000712454	2.48651
218558_s_at	MRPL39	mitochondrial ribosomal protein L39	0.00651653	2.28319
201866_s_at	NR3C1	nuclear receptor subfamily 3, group C, member 1 (glucocorticoid receptor)	0.00671207	2.33829
243041_s_at	RBMS3	RNA binding motif, single stranded interacting protein	0.000978284	2.50421
207088_s_at	SLC25A11	solute carrier family 25 (mitochondrial carrier; oxoglutarate carrier), member 11	0.000125937	2.35322
221787_at	C6orf120	chromosome 6 open reading frame 120	0.000959964	2.44259
209238_at	STX3	syntaxin 3	0.00763313	2.58904
226818_at	MPEG1	macrophage expressed gene 1	0.00363502	2.5568
215921_at	LOC388237	similar to kidney-specific protein (KS)	0.005226	2.29167
209862_s_at	CEP57	centrosomal protein 57kDa	0.00161977	2.33861
60815_at	POLR2J4	polymerase (RNA) II (DNA directed) polypeptide J, 13.3kDa pseudogene	0.00915157	2.16694
209711_at	SLC35D1	solute carrier family 35 (UDP-glucuronic acid/UDP-N-acetylgalactosamine dual transporter), member D1	0.00132517	2.31974
212193_s_at	LARP1	La ribonucleoprotein domain family, member 1	0.000134511	2.43663
223427_s_at	EPB41L4B	erythrocyte membrane protein band 4.1 like 4B	0.00664342	2.86745
209339_at	SIAH2	seven in absentia homolog 2 (Drosophila)	0.000848254	2.64068
224918_x_at	MGST1	microsomal glutathione S-transferase 1	0.00403479	2.7448
229720_at	BAG1	BCL2-associated athanogene	0.0011274	2.56852
218726_at	DKFZp762E1312	hypothetical protein DKFZp762E1312	0.00328831	2.6924
226942_at	PHF20L1	PHD finger protein 20-like 1	0.00226435	2.20133
238469_at	---	MRNA full length insert cDNA clone EUROIMAGE 1509279	0.00325681	2.41404
201912_s_at	GSPT1	G1 to S phase transition 1	0.000518023	2.54428
219217_at	NARS2	asparaginyl-tRNA synthetase 2, mitochondrial (putative)	0.000312967	2.26362
203194_s_at	NUP98	nucleoporin 98kDa	0.00143357	2.67837
225230_at	TMEM77	transmembrane protein 77	0.00190703	2.59501
234032_at	---	PRO1550	0.00155404	2.37336
211935_at	ARL6IP1	ADP-ribosylation factor-like 6 interacting protein 1	0.000703297	2.62799
207414_s_at	PCSK6	proprotein convertase subtilisin/kexin type 6	0.00966474	2.44826
224830_at	NUDT21	nudix (nucleoside diphosphate linked moiety X)-type motif 21	2.61733e-05	2.37901
229650_s_at	C19orf42	chromosome 19 open reading frame 42	0.000246819	2.35741
225475_at	MIER1	mesoderm induction early response 1 homolog (Xenopus laevis)	0.0070267	2.21186
218294_s_at	NUP50	nucleoporin 50kDa	0.00222072	2.56519
209142_s_at	UBE2G1	ubiquitin-conjugating enzyme E2G 1 (UBC7 homolog, yeast)	0.000129127	2.43284
203352_at	ORC4L	origin recognition complex, subunit 4-like (yeast)	0.000290592	2.49162
212306_at	CLASP2	cytoplasmic linker associated protein 2	0.000525471	2.23993
203972_s_at	PEX3	peroxisomal biogenesis factor 3	0.00144212	2.56067
210878_s_at	JMJD1B	jumonji domain containing 1B	0.00815569	2.5049
211984_at	CALM1	calmodulin 1 (phosphorylase kinase, delta)	0.0087129	2.14738
225508_at	KIAA1468	KIAA1468	0.000940426	2.62122
203427_at	ASF1A	ASF1 anti-silencing function 1 homolog A (S. cerevisiae)	0.00169866	2.70457
204312_x_at	CREB1	cAMP responsive element binding protein 1	0.00607048	2.41581
218438_s_at	MED28	mediator of RNA polymerase II transcription, subunit 28 homolog (S. cerevisiae)	0.00257013	2.45202
224875_at	C5orf24	chromosome 5 open reading frame 24	0.000648045	2.25921
238781_at	---	---	0.00231441	2.2176
AFFX-r2-Bs-phe-M_at	---	---	0.000351497	2.42225
201747_s_at	SAFB	scaffold attachment factor B	0.00147815	2.55131
225411_at	---	Full-length cDNA clone CS0DL008YP09 of B cells (Ramos cell line) Cot 25-normalized of Homo sapiens (human)	0.000597976	2.45922
203506_s_at	MED12	mediator of RNA polymerase II transcription, subunit 12 homolog (S. cerevisiae)	0.00513518	2.27119
214697_s_at	ROD1	ROD1 regulator of differentiation 1 (S. pombe)	0.0015038	2.60185
225644_at	CCDC117	coiled-coil domain containing 117	0.000144164	2.50707
218514_at	C17orf71	chromosome 17 open reading frame 71	0.00867388	2.80044
221547_at	PRPF18	PRP18 pre-mRNA processing factor 18 homolog (S. cerevisiae)	0.00286631	2.42545
201737_s_at	MARCH6	membrane-associated ring finger (C3HC4) 6	0.000471527	2.46106
202979_s_at	CREBZF	CREB/ATF bZIP transcription factor	0.0022157	2.72142
211098_x_at	TMCO1	transmembrane and coiled-coil domains 1	0.00401223	2.82998
200756_x_at	CALU	calumenin	0.000626245	2.5765
205051_s_at	KIT	v-kit Hardy-Zuckerman 4 feline sarcoma viral oncogene homolog	0.00615912	2.8706
229606_at	---	Transcribed locus, strongly similar to XP_517366.1 similar to Serine/threonine protein phosphatase 2B catalytic subunit, alpha isoform (Calmodulin-dependent calcineurin A subunit, alpha isoform) (CAM-PRP catalytic subunit) [Pan troglodytes]	0.00444412	2.29907
241343_at	RNASEH1	Ribonuclease H1	0.00639824	2.39994
224571_at	IRF2BP2	interferon regulatory factor 2 binding protein 2	0.000171327	2.29534
208914_at	GGA2	golgi associated, gamma adaptin ear containing, ARF binding protein 2	0.0010699	2.28825
233849_s_at	ARHGAP5	Rho GTPase activating protein 5	0.000224812	2.35874
225647_s_at	CTSC	cathepsin C	0.00418804	2.36026
202980_s_at	SIAH1	seven in absentia homolog 1 (Drosophila)	0.000820926	2.34256
216602_s_at	FARSA	phenylalanyl-tRNA synthetase, alpha subunit	0.000261249	2.48997
1559895_x_at	---	---	0.00108225	2.40691
238714_at	---	Transcribed locus	0.00343702	2.37281
211934_x_at	GANAB	glucosidase, alpha; neutral AB	0.000120189	2.37961
223774_at	C1orf79	chromosome 1 open reading frame 79	0.00077885	2.44042
201393_s_at	IGF2R	insulin-like growth factor 2 receptor	0.000992084	2.34481
220553_s_at	PRPF39	PRP39 pre-mRNA processing factor 39 homolog (S. cerevisiae)	0.00945732	2.45745
1554089_s_at	SBDS	Shwachman-Bodian-Diamond syndrome	0.000401973	2.38895
209397_at	ME2	malic enzyme 2, NAD(+)-dependent, mitochondrial	0.00034456	2.60573
205518_s_at	CMAH	cytidine monophosphate-N-acetylneuraminic acid hydroxylase (CMP-N-acetylneuraminate monooxygenase)	0.00700109	2.4407
208698_s_at	NONO	non-POU domain containing, octamer-binding	2.64266e-05	2.47816
243856_at	---	Transcribed locus	0.00341957	2.3546
208454_s_at	PGCP	plasma glutamate carboxypeptidase	0.00291836	2.82336
207845_s_at	ANAPC10	anaphase promoting complex subunit 10	0.000895485	2.73626
222805_at	MANEA	mannosidase, endo-alpha	0.0045677	2.83447
204224_s_at	GCH1	GTP cyclohydrolase 1 (dopa-responsive dystonia)	0.00100721	2.71821
1559052_s_at	PAK2	p21 (CDKN1A)-activated kinase 2	0.000207696	2.39173
214834_at	PAR-SN	small nuclear ribonucleoprotein polypeptide N	9.03403e-06	2.45073
231855_at	KIAA1524	KIAA1524	0.00493672	2.66276
219079_at	CYB5R4	cytochrome b5 reductase 4	0.000542311	2.57834
206535_at	SLC2A2	solute carrier family 2 (facilitated glucose transporter), member 2	0.00503092	2.78125
211963_s_at	ARPC5	actin related protein 2/3 complex, subunit 5, 16kDa	0.00209924	2.37726
227157_at	CCDC111	coiled-coil domain containing 111	0.00936547	2.41125
1554260_a_at	FRYL	FRY-like	0.00170683	2.71091
213111_at	PIP5K3	phosphatidylinositol-3-phosphate/phosphatidylinositol 5-kinase, type III	0.00101358	2.38556
225446_at	BRWD1	bromodomain and WD repeat domain containing 1	0.00286256	2.61683
236196_at	---	CDNA FLJ42548 fis, clone BRACE3004996	0.000897203	2.57545
203492_x_at	CEP57	centrosomal protein 57kDa	0.000202675	2.51128
1556059_s_at	SPEN	spen homolog, transcriptional regulator (Drosophila)	0.000350663	2.57253
203381_s_at	APOE	apolipoprotein E	0.00212042	2.49862
226316_at	---	CDNA clone IMAGE:5295896	0.002494	2.22056
240038_at	ELL2	Elongation factor, RNA polymerase II, 2	0.0014722	2.65409
1557830_at	---	CDNA FLJ10112 fis, clone HEMBA1002750	0.000340548	2.51469
215549_x_at	LOC643854	similar to CTAGE family, member 5	0.00548782	2.67174
222580_at	ZNF644	zinc finger protein 644	0.00165076	2.48971
221691_x_at	NPM1	nucleophosmin (nucleolar phosphoprotein B23, numatrin)	0.000194827	2.36891
208351_s_at	MAPK1	mitogen-activated protein kinase 1	0.00662506	2.48558
60794_f_at	LOC730051	zinc finger protein 814	0.00341165	2.3941
219342_at	CASD1	CAS1 domain containing 1	0.000848669	2.37786
208916_at	SLC1A5	solute carrier family 1 (neutral amino acid transporter), member 5	0.00392836	2.75094
206158_s_at	CNBP	CCHC-type zinc finger, nucleic acid binding protein	7.02725e-07	2.48301
233632_s_at	XRN1	5'-3' exoribonuclease 1	4.55535e-05	2.59054
225291_at	PNPT1	polyribonucleotide nucleotidyltransferase 1	0.00087114	2.52029
1558214_s_at	CTNNA1	catenin (cadherin-associated protein), alpha 1, 102kDa	0.00112893	2.48892
222157_s_at	WDR48	WD repeat domain 48	6.79378e-05	2.48657
210334_x_at	BIRC5	baculoviral IAP repeat-containing 5 (survivin)	0.00454731	2.81868
1554351_a_at	TIPRL	TIP41, TOR signalling pathway regulator-like (S. cerevisiae)	0.00404851	2.48325
222955_s_at	FAM45A	family with sequence similarity 45, member B	0.00192953	2.80353
209363_s_at	SURB7	SRB7 suppressor of RNA polymerase B homolog (yeast)	0.00311809	2.48959
209046_s_at	GABARAPL2	GABA(A) receptor-associated protein-like 2	1.98538e-05	2.53872
201156_s_at	RAB5C	RAB5C, member RAS oncogene family	0.00942401	2.62999
218937_at	ZNF434	zinc finger protein 434	1.72834e-05	2.49683
218823_s_at	KCTD9	potassium channel tetramerisation domain containing 9	0.00842614	3.09466
226688_at	C3orf23	chromosome 3 open reading frame 23	0.00103922	2.57854
218136_s_at	SLC25A37	solute carrier family 25, member 37	0.00268789	2.90475
201078_at	TM9SF2	transmembrane 9 superfamily member 2	0.0009673	2.73144
203076_s_at	SMAD2	SMAD family member 2	2.09737e-05	2.49046
204317_at	GTSE1	G-2 and S-phase expressed 1	0.00579091	2.29127
205071_x_at	XRCC4	X-ray repair complementing defective repair in Chinese hamster cells 4	0.00422074	2.33074
213024_at	TMF1	TATA element modulatory factor 1	0.00415301	2.54182
213376_at	ZBTB1	zinc finger and BTB domain containing 1	0.000959584	2.78164
204709_s_at	KIF23	kinesin family member 23	0.00138377	2.72586
232312_at	SAPS3	SAPS domain family, member 3	0.00117169	2.55787
202089_s_at	SLC39A6	solute carrier family 39 (zinc transporter), member 6	0.000360546	2.46234
202635_s_at	POLR2K	polymerase (RNA) II (DNA directed) polypeptide K, 7.0kDa	5.75487e-05	2.61567
1555193_a_at	ZNF277P	zinc finger protein 277 pseudogene	0.0005619	2.58396
204350_s_at	CRSP9	cofactor required for Sp1 transcriptional activation, subunit 9, 33kDa	0.00119128	2.48076
205227_at	IL1RAP	interleukin 1 receptor accessory protein	0.00373809	2.58598
221188_s_at	CIDEB	cell death-inducing DFFA-like effector b	0.00125413	2.72442
220083_x_at	UCHL5	ubiquitin carboxyl-terminal hydrolase L5	0.000584422	2.7224
201478_s_at	DKC1	dyskeratosis congenita 1, dyskerin	0.000657278	2.62298
223181_at	C18orf55	chromosome 18 open reading frame 55	0.000918315	2.34065
201267_s_at	PSMC3	proteasome (prosome, macropain) 26S subunit, ATPase, 3	0.000167646	2.61216
227506_at	SLC16A9	solute carrier family 16, member 9 (monocarboxylic acid transporter 9)	0.00252815	2.71461
212232_at	FNBP4	formin binding protein 4	0.00175145	2.29916
203923_s_at	CYBB	cytochrome b-245, beta polypeptide (chronic granulomatous disease)	0.00078531	2.70322
225724_at	FLJ31306	hypothetical protein FLJ31306	0.000163863	2.57652
201726_at	ELAVL1	ELAV (embryonic lethal, abnormal vision, Drosophila)-like 1 (Hu antigen R)	0.000133297	2.58675
215726_s_at	CYB5A	cytochrome b5 type A (microsomal)	0.00104853	2.77629
210988_s_at	PRUNE	prune homolog (Drosophila)	7.66938e-05	2.49167
226390_at	STARD4	START domain containing 4, sterol regulated	0.0012766	2.72157
202058_s_at	KPNA1	karyopherin alpha 1 (importin alpha 5)	0.0073757	2.41842
228195_at	MGC13057	hypothetical protein MGC13057	2.08253e-05	2.59921
235438_at	---	MRNA; cDNA DKFZp686E22185 (from clone DKFZp686E22185)	0.0013433	2.55486
219954_s_at	GBA3	glucosidase, beta, acid 3 (cytosolic)	0.000998738	2.73814
214949_at	---	CDNA FLJ31919 fis, clone NT2RP7004964	0.000693523	2.37078
213012_at	NEDD4	neural precursor cell expressed, developmentally down-regulated 4	0.00118331	2.52741
222420_s_at	UBE2H	ubiquitin-conjugating enzyme E2H (UBC8 homolog, yeast)	0.000216169	2.69872
207630_s_at	CREM	cAMP responsive element modulator	0.00281378	2.41482
210465_s_at	SNAPC3	small nuclear RNA activating complex, polypeptide 3, 50kDa	0.00711942	2.61172
1555751_a_at	GEMIN7	gem (nuclear organelle) associated protein 7	0.00201424	2.64824
216389_s_at	WDR23	WD repeat domain 23	0.00743033	3.08544
242572_at	---	Full length insert cDNA YH93B03	0.00933337	3.05473
209387_s_at	TM4SF1	transmembrane 4 L six family member 1	0.000645419	2.61941
221479_s_at	BNIP3L	BCL2/adenovirus E1B 19kDa interacting protein 3-like	0.000401951	2.61889
222553_x_at	OXR1	oxidation resistance 1	0.000138049	2.61555
208152_s_at	DDX21	DEAD (Asp-Glu-Ala-Asp) box polypeptide 21	4.72879e-05	2.60581
212286_at	ANKRD12	ankyrin repeat domain 12	0.00183702	2.44947
1559954_s_at	DDX42	DEAD (Asp-Glu-Ala-Asp) box polypeptide 42	0.00245796	2.45836
AFFX-ThrX-M_at	---	---	0.000316545	2.52939
212621_at	KIAA0286	KIAA0286 protein	0.000396163	2.43156
211337_s_at	76P	gamma tubulin ring complex protein (76p gene)	0.00130306	2.83977
201312_s_at	SH3BGRL	SH3 domain binding glutamic acid-rich protein like	0.00362238	2.80592
1564064_a_at	ATP11B	ATPase, Class VI, type 11B	0.00284028	2.77828
218748_s_at	EXOC5	exocyst complex component 5	0.00132274	2.53591
221381_s_at	MORF4	mortality factor 4 like 1	0.00021832	2.65008
203680_at	PRKAR2B	protein kinase, cAMP-dependent, regulatory, type II, beta	0.0053453	3.09049
1554533_at	C2	complement component 2	0.0047133	2.98271
222740_at	ATAD2	ATPase family, AAA domain containing 2	0.000597351	2.75118
243494_at	---	---	0.00275362	2.45423
242518_at	---	CDNA FLJ43403 fis, clone OCBBF2016612	0.00823207	2.58249
1554433_a_at	ZNF146	zinc finger protein 146	1.43968e-05	2.53719
1555522_s_at	C2orf4P	mediator of cell motility 1	0.000110365	2.62725
205837_s_at	GYPA	glycophorin A (MNS blood group)	0.00224951	2.87282
205548_s_at	BTG3	BTG family, member 3	0.000305748	2.6272
212808_at	NFATC2IP	nuclear factor of activated T-cells, cytoplasmic, calcineurin-dependent 2 interacting protein	0.00666177	2.91268
200698_at	KDELR2	KDEL (Lys-Asp-Glu-Leu) endoplasmic reticulum protein retention receptor 2	2.43722e-05	2.50587
202026_at	SDHD	succinate dehydrogenase complex, subunit D, integral membrane protein	2.12265e-05	2.64447
218954_s_at	BRF2	BRF2, subunit of RNA polymerase III transcription initiation factor, BRF1-like	0.000967073	2.37958
209457_at	DUSP5	dual specificity phosphatase 5	0.00399361	2.64423
1555860_x_at	---	CDNA FLJ36321 fis, clone THYMU2005482	0.000594211	2.57836
1556035_s_at	ZNF207	zinc finger protein 207	0.00328497	3.00662
201624_at	DARS	aspartyl-tRNA synthetase	0.00180298	2.81832
208846_s_at	VDAC3	voltage-dependent anion channel 3	0.000170592	2.62014
209766_at	PRDX3	peroxiredoxin 3	0.00011459	2.5528
211578_s_at	RPS6KB1	ribosomal protein S6 kinase, 70kDa, polypeptide 1	0.00549214	2.45804
202538_s_at	CHMP2B	chromatin modifying protein 2B	0.00558554	3.13893
201753_s_at	ADD3	adducin 3 (gamma)	0.000832093	2.45209
211297_s_at	CDK7	cyclin-dependent kinase 7 (MO15 homolog, Xenopus laevis, cdk-activating kinase)	0.00245985	2.72354
207239_s_at	PCTK1	PCTAIRE protein kinase 1	0.00018711	2.47203
242693_at	---	---	0.0053304	2.39802
202470_s_at	CPSF6	cleavage and polyadenylation specific factor 6, 68kDa	0.00166696	2.76211
209102_s_at	HBP1	HMG-box transcription factor 1	0.00122302	2.83048
212406_s_at	PCMTD2	protein-L-isoaspartate (D-aspartate) O-methyltransferase domain containing 2	0.000277057	2.73228
216064_s_at	AGA	aspartylglucosaminidase	0.00303503	3.02279
223472_at	WHSC1	Wolf-Hirschhorn syndrome candidate 1	0.00217151	2.46793
213047_x_at	SET	SET translocation (myeloid leukemia-associated)	0.000397144	2.62173
203553_s_at	MAP4K5	mitogen-activated protein kinase kinase kinase kinase 5	9.97576e-05	2.65574
211708_s_at	SCD	stearoyl-CoA desaturase (delta-9-desaturase)	0.00455264	3.05717
218813_s_at	SH3GLB2	SH3-domain GRB2-like endophilin B2	0.00139243	2.67041
211530_x_at	HLA-G	HLA-G histocompatibility antigen, class I, G	0.000257143	2.78415
1554352_s_at	DENND4A	DENN/MADD domain containing 4A	0.00595827	3.12096
242059_at	---	Transcribed locus	0.00299536	2.53938
215984_s_at	ARFRP1	ADP-ribosylation factor related protein 1	0.000712826	2.6205
201583_s_at	SEC23B	Sec23 homolog B (S. cerevisiae)	2.80028e-05	2.58766
218343_s_at	GTF3C3	general transcription factor IIIC, polypeptide 3, 102kDa	0.000769018	2.80805
203935_at	ACVR1	activin A receptor, type I	0.00591325	2.3012
219657_s_at	KLF3	Kruppel-like factor 3 (basic)	0.000310732	2.6283
220235_s_at	C1orf103	chromosome 1 open reading frame 103	0.00107506	2.81447
205885_s_at	ITGA4	integrin, alpha 4 (antigen CD49D, alpha 4 subunit of VLA-4 receptor)	0.00891005	3.01387
208699_x_at	TKT	transketolase (Wernicke-Korsakoff syndrome)	0.00135793	2.96262
227722_at	RPS23	ribosomal protein S23	0.00329806	2.59734
232985_s_at	DPPA4	developmental pluripotency associated 4	0.000854434	2.61218
200722_s_at	CAPRIN1	cell cycle associated protein 1	0.000241987	2.72521
1555815_a_at	L3MBTL2	l(3)mbt-like 2 (Drosophila)	0.00465932	2.81776
1570523_s_at	ATG10	ATG10 autophagy related 10 homolog (S. cerevisiae)	0.00167331	2.92649
223223_at	ARV1	ARV1 homolog (S. cerevisiae)	0.000136837	2.76865
219311_at	CEP76	centrosomal protein 76kDa	0.00149369	2.82345
1555229_a_at	C1S	complement component 1, s subcomponent	0.00256597	2.67833
1553694_a_at	PIK3C2A	phosphoinositide-3-kinase, class 2, alpha polypeptide	0.00095946	2.61717
201869_s_at	TBL1X	transducin (beta)-like 1X-linked	0.0020986	2.82767
210759_s_at	PSMA1	proteasome (prosome, macropain) subunit, alpha type, 1	3.1504e-05	2.73128
224630_at	C2orf30	chromosome 2 open reading frame 30	0.000263134	2.6074
213285_at	TMEM30B	transmembrane protein 30B	0.00218896	2.79206
201301_s_at	ANXA4	annexin A4	0.00344169	2.68166
203829_at	ELP4	elongation protein 4 homolog (S. cerevisiae)	0.00291663	2.46555
209566_at	INSIG2	insulin induced gene 2	0.00430644	2.61726
215177_s_at	ITGA6	integrin, alpha 6	0.00236599	2.75423
235315_at	TSC22D1	TSC22 domain family, member 1	0.000333382	2.53415
223140_s_at	DHX36	DEAH (Asp-Glu-Ala-His) box polypeptide 36	4.94388e-05	2.68306
202516_s_at	DLG1	discs, large homolog 1 (Drosophila)	9.44533e-06	2.60456
209227_at	TUSC3	tumor suppressor candidate 3	0.0078453	2.49697
226331_at	---	ARTC1 mRNA, complete sequence	0.00540998	3.21588
204688_at	SGCE	sarcoglycan, epsilon	0.000112529	2.63372
221268_s_at	SGPP1	sphingosine-1-phosphate phosphatase 1	0.00349498	2.63457
213359_at	HNRPD	Heterogeneous nuclear ribonucleoprotein D (AU-rich element RNA binding protein 1, 37kDa)	0.000134014	2.7912
223559_s_at	C9orf80	chromosome 9 open reading frame 80	1.72048e-05	2.69605
234982_at	ZNF650	zinc finger protein 650	0.000154493	2.69718
218195_at	C6orf211	chromosome 6 open reading frame 211	0.000186433	2.50924
213647_at	DNA2L	DNA2 DNA replication helicase 2-like (yeast)	0.0057874	2.98225
209109_s_at	TSPAN6	tetraspanin 6	0.000178926	2.74549
226310_at	RICTOR	rapamycin-insensitive companion of mTOR	0.00161076	2.79209
202647_s_at	NRAS	neuroblastoma RAS viral (v-ras) oncogene homolog	0.000134499	2.74322
235226_at	CDC2L6	cell division cycle 2-like 6 (CDK8-like)	0.00537658	2.84078
231997_at	TBCEL	tubulin folding cofactor E-like	0.00667224	2.81475
212271_at	MAPK1	mitogen-activated protein kinase 1	0.00271823	2.36059
201688_s_at	TPD52	tumor protein D52	0.00971887	2.92944
201633_s_at	CYB5B	cytochrome b5 type B (outer mitochondrial membrane)	0.00434509	2.67996
218260_at	C19orf58	chromosome 19 open reading frame 58	0.00082937	2.65929
210826_x_at	RAD17	RAD17 homolog (S. pombe)	0.000555517	2.61974
209257_s_at	SMC3	structural maintenance of chromosomes 3	0.0028926	3.01663
227338_at	LOC440983	hypothetical gene supported by BC066916	0.00664095	3.19302
201686_x_at	API5	apoptosis inhibitor 5	0.00626546	2.56774
244103_at	C1orf55	chromosome 1 open reading frame 55	0.00354102	3.18203
217738_at	PBEF1	pre-B-cell colony enhancing factor 1	0.00296517	2.95986
219485_s_at	PSMD10	proteasome (prosome, macropain) 26S subunit, non-ATPase, 10	7.59003e-06	2.68118
208666_s_at	ST13	suppression of tumorigenicity 13 (colon carcinoma) (Hsp70 interacting protein)	0.000643074	2.77093
225774_at	RSPRY1	ring finger and SPRY domain containing 1	0.000562138	2.92644
244860_at	---	Transcribed locus	0.00037151	2.83585
207843_x_at	CYB5A	cytochrome b5 type A (microsomal)	0.00300862	3.03702
223229_at	UBE2T	ubiquitin-conjugating enzyme E2T (putative)	0.0044651	3.08161
212195_at	IL6ST	Interleukin 6 signal transducer (gp130, oncostatin M receptor)	1.48127e-05	2.63277
210417_s_at	PIK4CB	phosphatidylinositol 4-kinase, catalytic, beta polypeptide	0.00106575	2.55849
215121_x_at	IGL@	immunoglobulin lambda locus	0.00444083	3.13008
201071_x_at	SF3B1	splicing factor 3b, subunit 1, 155kDa	3.0233e-05	2.6758
200922_at	KDELR1	KDEL (Lys-Asp-Glu-Leu) endoplasmic reticulum protein retention receptor 1	0.00241392	2.66041
206095_s_at	FUSIP1	FUS interacting protein (serine/arginine-rich) 1	0.000122982	2.73749
209043_at	PAPSS1	3'-phosphoadenosine 5'-phosphosulfate synthase 1	0.00337458	2.3404
201504_s_at	TSN	translin	0.00348508	2.56733
228478_at	---	Full length insert cDNA YH99G08	0.00178035	3.0489
214578_s_at	ROCK1	Rho-associated, coiled-coil containing protein kinase 1	0.003977	3.05953
218177_at	CHMP1B	chromatin modifying protein 1B	0.000765119	2.83813
209162_s_at	PRPF4	PRP4 pre-mRNA processing factor 4 homolog (yeast)	0.0015969	2.71984
235708_at	KLB	klotho beta	0.0005768	2.90172
238907_at	---	Transcribed locus	0.000216314	2.72563
207854_at	GYPE	glycophorin E	0.00129835	2.96624
218191_s_at	LMBRD1	LMBR1 domain containing 1	0.000600439	2.92761
208884_s_at	EDD1	E3 ubiquitin protein ligase, HECT domain containing, 1	0.000790022	2.70388
227425_at	REPS2	RALBP1 associated Eps domain containing 2	0.000261202	2.50384
208910_s_at	C1QBP	complement component 1, q subcomponent binding protein	2.66862e-05	2.74037
212521_s_at	PDE8A	phosphodiesterase 8A	0.00495582	2.31915
227928_at	C12orf48	chromosome 12 open reading frame 48	0.000163284	2.69088
212470_at	SPAG9	sperm associated antigen 9	0.000352769	2.66174
221477_s_at	MGC5618	hypothetical protein MGC5618	0.000991857	2.71118
232149_s_at	NSMAF	neutral sphingomyelinase (N-SMase) activation associated factor	0.00413857	2.40779
203319_s_at	ZNF148	zinc finger protein 148	0.000409251	2.5522
212698_s_at	SEPT10	septin 10	0.00144313	2.43495
208885_at	LCP1	lymphocyte cytosolic protein 1 (L-plastin)	0.00265802	3.02683
221473_x_at	SERINC3	serine incorporator 3	8.94852e-05	2.57589
226747_at	KIAA1344	KIAA1344	0.000643255	2.96454
223220_s_at	PARP9	poly (ADP-ribose) polymerase family, member 9	0.00312082	2.96826
201773_at	ADNP	activity-dependent neuroprotector	0.000602042	2.50044
201292_at	TOP2A	topoisomerase (DNA) II alpha 170kDa	0.000785803	2.7728
205408_at	MLLT10	myeloid/lymphoid or mixed-lineage leukemia (trithorax homolog, Drosophila); translocated to, 10	0.00676642	3.02374
244490_at	---	MRNA; cDNA DKFZp686B0610 (from clone DKFZp686B0610)	0.00103038	2.68922
225189_s_at	RAPH1	Ras association (RalGDS/AF-6) and pleckstrin homology domains 1	0.00496308	2.60159
225579_at	PQLC3	PQ loop repeat containing 3	0.0087601	3.34468
201585_s_at	SFPQ	splicing factor proline/glutamine-rich (polypyrimidine tract binding protein associated)	0.000318733	2.89512
206085_s_at	CTH	cystathionase (cystathionine gamma-lyase)	0.00489417	2.71962
230399_at	---	Transcribed locus	9.64275e-05	2.84472
241164_at	---	Transcribed locus	0.00115791	2.69206
231669_at	SEPP1	Selenoprotein P, plasma, 1	0.00293336	3.22117
208783_s_at	CD46	CD46 molecule, complement regulatory protein	4.38659e-06	2.71411
225992_at	MLLT10	myeloid/lymphoid or mixed-lineage leukemia (trithorax homolog, Drosophila); translocated to, 10	4.76768e-05	2.73034
206651_s_at	CPB2	carboxypeptidase B2 (plasma)	0.000157405	2.88623
223879_s_at	OXR1	oxidation resistance 1	0.00343147	2.71513
205542_at	STEAP1	six transmembrane epithelial antigen of the prostate 1	0.000221245	2.74931
227988_s_at	VPS13A	vacuolar protein sorting 13 homolog A (S. cerevisiae)	0.00176825	2.90438
234311_s_at	GTPBP10	GTP-binding protein 10 (putative)	0.00592091	2.75474
1552417_a_at	NEDD1	neural precursor cell expressed, developmentally down-regulated 1	0.00106865	2.62617
202459_s_at	LPIN2	lipin 2	0.00211432	2.6403
226557_at	TTC5	tetratricopeptide repeat domain 5	0.00033394	2.67665
1555427_s_at	SYNCRIP	synaptotagmin binding, cytoplasmic RNA interacting protein	0.00070815	2.5042
202431_s_at	MYC	v-myc myelocytomatosis viral oncogene homolog (avian)	0.00053418	2.99413
223092_at	ANKH	ankylosis, progressive homolog (mouse)	0.00777279	3.31802
232432_s_at	SLC30A5	solute carrier family 30 (zinc transporter), member 5	0.00121035	2.63558
208368_s_at	BRCA2	breast cancer 2, early onset	0.000655063	2.73085
223947_s_at	CRSP3	cofactor required for Sp1 transcriptional activation, subunit 3, 130kDa	0.00712358	2.81745
1557100_s_at	HECTD1	HECT domain containing 1	0.00801632	2.55405
236621_at	RPS27	ribosomal protein S27 (metallopanstimulin 1)	0.00653002	2.35244
209027_s_at	ABI1	abl-interactor 1	2.6157e-07	2.73692
212986_s_at	TLK2	tousled-like kinase 2	0.000493444	2.82848
234733_s_at	FANCM	Fanconi anemia, complementation group M	2.02873e-05	2.76925
233208_x_at	CPSF2	cleavage and polyadenylation specific factor 2, 100kDa	0.000120715	2.79986
202062_s_at	SEL1L	sel-1 suppressor of lin-12-like (C. elegans)	0.00159627	2.72012
200776_s_at	BZW1	basic leucine zipper and W2 domains 1	0.000124458	2.82341
208677_s_at	BSG	basigin (Ok blood group)	0.00161479	2.89648
1554365_a_at	PPP2R5C	protein phosphatase 2, regulatory subunit B', gamma isoform	0.000140259	2.85601
1554899_s_at	FCER1G	Fc fragment of IgE, high affinity I, receptor for; gamma polypeptide	0.00610337	2.8106
204658_at	TRA2A	transformer-2 alpha	7.34884e-05	2.65686
216125_s_at	RANBP9	RAN binding protein 9	0.000373401	2.72478
217496_s_at	IDE	insulin-degrading enzyme	0.00564223	2.85388
205421_at	SLC22A3	solute carrier family 22 (extraneuronal monoamine transporter), member 3	0.00537856	2.58863
228378_at	C12orf29	chromosome 12 open reading frame 29	0.00148111	2.74682
210544_s_at	ALDH3A2	aldehyde dehydrogenase 3 family, member A2	0.00095727	2.76846
1557370_s_at	MYCBP2	MYC binding protein 2	0.000608306	2.73748
220018_at	CBLL1	Cas-Br-M (murine) ecotropic retroviral transforming sequence-like 1	0.000855241	2.83776
238962_at	---	Full-length cDNA clone CS0DF003YC20 of Fetal brain of Homo sapiens (human)	0.00239204	2.49721
217404_s_at	COL2A1	collagen, type II, alpha 1 (primary osteoarthritis, spondyloepiphyseal dysplasia, congenital)	0.00220589	2.64519
218711_s_at	SDPR	serum deprivation response (phosphatidylserine binding protein)	0.00332234	3.16627
217919_s_at	MRPL42	mitochondrial ribosomal protein L42	0.000260078	2.92318
207616_s_at	TANK	TRAF family member-associated NFKB activator	0.000369888	3.03486
210458_s_at	TANK	TRAF family member-associated NFKB activator	0.00157236	3.21565
201179_s_at	GNAI3	guanine nucleotide binding protein (G protein), alpha inhibiting activity polypeptide 3	0.000149467	2.94745
206155_at	ABCC2	ATP-binding cassette, sub-family C (CFTR/MRP), member 2	0.000772161	3.03619
221606_s_at	NSBP1	nucleosomal binding protein 1	0.00439222	3.3083
202162_s_at	CNOT8	CCR4-NOT transcription complex, subunit 8	0.00210639	3.032
223214_s_at	ZHX1	zinc fingers and homeoboxes 1	0.000298025	2.79803
209366_x_at	CYB5A	cytochrome b5 type A (microsomal)	0.00260744	3.1818
208490_x_at	HIST1H2BF	histone cluster 1, H2bf	0.0020414	2.82912
211061_s_at	MGAT2	mannosyl (alpha-1,6-)-glycoprotein beta-1,2-N-acetylglucosaminyltransferase	5.92622e-05	2.88549
219803_at	ANGPTL3	angiopoietin-like 3	0.00369307	3.15571
1568954_s_at	C16orf72	chromosome 16 open reading frame 72	0.000721575	2.60574
227935_s_at	PCGF5	polycomb group ring finger 5	0.00372915	3.35041
205895_s_at	NOLC1	nucleolar and coiled-body phosphoprotein 1	0.00190512	2.76151
208848_at	ADH5	alcohol dehydrogenase 5 (class III), chi polypeptide	8.84221e-05	2.74431
200892_s_at	SFRS10	splicing factor, arginine/serine-rich 10 (transformer 2 homolog, Drosophila)	0.000309692	2.91547
222394_at	PDCD6IP	programmed cell death 6 interacting protein	0.000127015	2.96815
200866_s_at	PSAP	prosaposin (variant Gaucher disease and variant metachromatic leukodystrophy)	0.000251116	2.88283
223921_s_at	GBA2	glucosidase, beta (bile acid) 2	0.00517466	2.96942
1553117_a_at	STK38	serine/threonine kinase 38	0.00308838	2.62795
212445_s_at	NEDD4L	neural precursor cell expressed, developmentally down-regulated 4-like	0.000696208	3.01664
214794_at	PA2G4	proliferation-associated 2G4, 38kDa	0.003939	3.18164
224411_at	PLA2G12B	phospholipase A2, group XIIB	0.00104781	3.10082
232007_at	AGPAT5	1-acylglycerol-3-phosphate O-acyltransferase 5 (lysophosphatidic acid acyltransferase, epsilon)	0.00796382	2.93209
229352_at	SPESP1	sperm equatorial segment protein 1	0.00675166	3.0301
230175_s_at	---	---	0.00581973	2.53024
221542_s_at	ERLIN2	ER lipid raft associated 2	0.000905969	2.70821
222699_s_at	PLEKHF2	pleckstrin homology domain containing, family F (with FYVE domain) member 2	0.000602989	2.92045
215807_s_at	PLXNB1	plexin B1	0.000531278	2.87127
210052_s_at	TPX2	TPX2, microtubule-associated, homolog (Xenopus laevis)	0.000499135	2.92713
223197_s_at	SMARCAD1	SWI/SNF-related, matrix-associated actin-dependent regulator of chromatin, subfamily a, containing DEAD/H box 1	0.000781272	2.96724
200782_at	ANXA5	annexin A5	0.000302509	2.72342
1552486_s_at	LACTB	lactamase, beta	0.00669048	3.46985
207827_x_at	SNCA	synuclein, alpha (non A4 component of amyloid precursor)	0.00332391	3.27667
222385_x_at	SEC61A1	Sec61 alpha 1 subunit (S. cerevisiae)	2.87743e-05	2.8169
206303_s_at	NUDT4	nudix (nucleoside diphosphate linked moiety X)-type motif 4	0.000923709	3.02573
240046_at	---	---	0.00163215	2.79719
203165_s_at	SLC33A1	solute carrier family 33 (acetyl-CoA transporter), member 1	0.00281453	3.33726
223438_s_at	PPARA	peroxisome proliferator-activated receptor alpha	0.00115111	3.07474
201376_s_at	HNRPF	heterogeneous nuclear ribonucleoprotein F	0.00148411	3.26252
209316_s_at	HBS1L	HBS1-like (S. cerevisiae)	0.00305876	3.07134
228851_s_at	ENSA	endosulfine alpha	0.00717062	2.89863
202067_s_at	LDLR	low density lipoprotein receptor (familial hypercholesterolemia)	0.00661948	2.97484
203582_s_at	RAB4A	RAB4A, member RAS oncogene family	0.000301845	2.73664
205219_s_at	GALK2	galactokinase 2	0.00194216	2.59327
202514_at	DLG1	discs, large homolog 1 (Drosophila)	0.00101215	2.68754
1565269_s_at	ATF1	activating transcription factor 1	0.00944601	3.16122
208839_s_at	CAND1	cullin-associated and neddylation-dissociated 1	0.000130399	2.75479
212749_s_at	RCHY1	ring finger and CHY zinc finger domain containing 1	0.00276016	2.92405
237183_at	---	---	0.00911193	3.1353
223047_at	CMTM6	CKLF-like MARVEL transmembrane domain containing 6	0.000198544	3.05964
211212_s_at	ORC5L	origin recognition complex, subunit 5-like (yeast)	0.00496045	2.97644
1564053_a_at	YTHDF3	YTH domain family, member 3	2.04457e-05	2.96414
203156_at	AKAP11	A kinase (PRKA) anchor protein 11	0.000326844	2.72962
225687_at	FAM83D	family with sequence similarity 83, member D	0.00464184	3.43233
217211_at	LOC390861	similar to cytoplasmic beta-actin	0.000158845	2.85915
216266_s_at	ARFGEF1	ADP-ribosylation factor guanine nucleotide-exchange factor 1(brefeldin A-inhibited)	0.0016239	2.89473
223940_x_at	MALAT1	metastasis associated lung adenocarcinoma transcript 1 (non-coding RNA)	0.000696732	2.947
225750_at	---	CDNA FLJ14162 fis, clone NT2RM4002504	0.00135605	2.68056
235302_at	---	Full-length cDNA clone CS0CAP006YP08 of Thymus of Homo sapiens (human)	0.00639127	2.86596
212316_at	NUP210	nucleoporin 210kDa	2.39669e-05	2.78259
214971_s_at	ST6GAL1	ST6 beta-galactosamide alpha-2,6-sialyltranferase 1	0.000214949	2.85863
211136_s_at	CLPTM1	cleft lip and palate associated transmembrane protein 1	0.00221223	2.87472
206174_s_at	PPP6C	protein phosphatase 6, catalytic subunit	0.000334651	3.15697
215708_s_at	PRIM2A	primase, polypeptide 2A, 58kDa	8.92968e-06	2.90425
1569142_at	TRIM13	tripartite motif-containing 13	0.000751901	2.94284
202579_x_at	HMGN4	high mobility group nucleosomal binding domain 4	0.000962002	2.58964
223275_at	PRMT6	protein arginine methyltransferase 6	0.00022941	2.93803
223996_s_at	MRPL30	mitochondrial ribosomal protein L30	0.000426665	3.15958
210285_x_at	WTAP	Wilms tumor 1 associated protein	0.00131343	2.78757
202506_at	SSFA2	sperm specific antigen 2	9.59544e-06	2.83926
217238_s_at	ALDOB	aldolase B, fructose-bisphosphate	0.000151112	3.08288
224982_at	AKT1S1	AKT1 substrate 1 (proline-rich)	0.000630298	2.91333
221764_at	C19orf22	chromosome 19 open reading frame 22	0.0026302	3.23253
218542_at	CEP55	centrosomal protein 55kDa	0.00162426	3.08912
234304_s_at	IPO11	importin 11	0.000270344	3.09981
223043_at	TMEM85	transmembrane protein 85	1.28283e-05	2.87326
214726_x_at	ADD1	adducin 1 (alpha)	0.00301873	2.79026
213289_at	---	Transcribed locus, strongly similar to XP_001147416.1 spermidine/spermine N1-acetyl transferase-like 1 [Pan troglodytes]	0.000148397	3.01572
227485_at	DDX26B	DEAD/H (Asp-Glu-Ala-Asp/His) box polypeptide 26B	0.00559935	2.55544
211505_s_at	STAU1	staufen, RNA binding protein, homolog 1 (Drosophila)	2.15358e-05	3.03941
241682_at	KLHL23	kelch-like 23 (Drosophila)	0.000669643	2.77712
204186_s_at	PPID	peptidylprolyl isomerase D (cyclophilin D)	0.00103479	3.00898
232282_at	WNK3	WNK lysine deficient protein kinase 3	0.00470531	2.70486
220147_s_at	FAM60A	family with sequence similarity 60, member A	0.000177608	3.10231
210658_s_at	GGA2	golgi associated, gamma adaptin ear containing, ARF binding protein 2	0.000804493	3.00752
211812_s_at	B3GALNT1	beta-1,3-N-acetylgalactosaminyltransferase 1 (globoside blood group)	0.00302067	3.00304
226628_at	THOC2	THO complex 2	0.000225772	2.81714
224801_at	NDFIP2	Nedd4 family interacting protein 2	0.00675229	2.88257
201367_s_at	ZFP36L2	zinc finger protein 36, C3H type-like 2	0.000102822	2.93834
208853_s_at	CANX	calnexin	0.000213463	3.02489
1555948_s_at	FAM120A	family with sequence similarity 120A	0.00033203	3.17463
218311_at	MAP4K3	mitogen-activated protein kinase kinase kinase kinase 3	0.000122347	2.7737
1555037_a_at	IDH1	isocitrate dehydrogenase 1 (NADP+), soluble	1.49793e-05	2.93081
222791_at	RSBN1	round spermatid basic protein 1	0.000133966	2.94297
1555789_s_at	PHF23	PHD finger protein 23	0.000375649	2.69163
204290_s_at	ALDH6A1	aldehyde dehydrogenase 6 family, member A1	6.44939e-05	3.06559
244187_at	APOOL	Apolipoprotein O-like	1.89189e-05	2.97095
239253_at	---	Transcribed locus	0.000234296	2.98693
232702_at	RABGAP1L	RAB GTPase activating protein 1-like	0.00309492	3.45081
225848_at	ZNF746	zinc finger protein 746	0.00836343	2.60562
200712_s_at	MAPRE1	microtubule-associated protein, RP/EB family, member 1	0.000765494	3.30372
205803_s_at	TRPC1	transient receptor potential cation channel, subfamily C, member 1	0.00206537	2.80257
206036_s_at	REL	v-rel reticuloendotheliosis viral oncogene homolog (avian)	0.000381952	3.02831
1556006_s_at	CSNK1A1	Casein kinase 1, alpha 1	0.00295206	3.53399
206613_s_at	TAF1A	TATA box binding protein (TBP)-associated factor, RNA polymerase I, A, 48kDa	0.00113087	3.10521
211251_x_at	NFYC	nuclear transcription factor Y, gamma	0.0049007	2.83859
209937_at	TM4SF4	transmembrane 4 L six family member 4	0.00405127	3.23229
211769_x_at	SERINC3	serine incorporator 3	0.000201226	2.87605
203267_s_at	DRG2	developmentally regulated GTP binding protein 2	0.00100366	3.2161
200894_s_at	FKBP4	FK506 binding protein 4, 59kDa	0.000334483	3.14391
1563494_at	---	MRNA; cDNA DKFZp761J1224 (from clone DKFZp761J1224)	0.00484391	3.04484
203992_s_at	UTX	ubiquitously transcribed tetratricopeptide repeat, X chromosome	0.00247136	2.66418
201908_at	DVL3	dishevelled, dsh homolog 3 (Drosophila)	0.00126682	3.27114
201359_at	COPB1	coatomer protein complex, subunit beta 1	0.000206148	2.91082
213655_at	YWHAE	Tyrosine 3-monooxygenase/tryptophan 5-monooxygenase activation protein, epsilon polypeptide	0.00160353	2.89024
211074_at	FOLR1	folate receptor 1 (adult)	0.000577129	3.07278
213288_at	MBOAT2	membrane bound O-acyltransferase domain containing 2	0.000332936	3.13389
218302_at	PSENEN	presenilin enhancer 2 homolog (C. elegans)	0.00101852	3.40466
215905_s_at	WDR57	WD repeat domain 57 (U5 snRNP specific)	0.000254638	3.08303
203091_at	FUBP1	far upstream element (FUSE) binding protein 1	0.00369883	2.64964
222916_s_at	HDLBP	high density lipoprotein binding protein (vigilin)	0.000351133	2.89233
225400_at	C1orf19	chromosome 1 open reading frame 19	0.00848497	3.10609
1552617_a_at	RFWD2	ring finger and WD repeat domain 2	0.00168765	3.10501
208671_at	SERINC1	serine incorporator 1	7.68549e-05	3.17747
203328_x_at	IDE	insulin-degrading enzyme	0.00275713	3.2385
207627_s_at	TFCP2	transcription factor CP2	3.18593e-06	3.00118
1553603_s_at	ARL6IP2	ADP-ribosylation factor-like 6 interacting protein 2	8.20857e-05	3.03031
200624_s_at	MATR3	matrin 3	0.00083662	2.7331
1554678_s_at	HNRPDL	heterogeneous nuclear ribonucleoprotein D-like	0.00129178	2.83453
244151_at	LOC285733	hypothetical protein LOC285733	0.00316211	3.08001
225161_at	GFM1	G elongation factor, mitochondrial 1	0.000615215	3.33478
200731_s_at	PTP4A1	protein tyrosine phosphatase type IVA, member 1	0.00792009	3.58615
200900_s_at	M6PR	mannose-6-phosphate receptor (cation dependent)	0.00916312	2.8795
203109_at	UBE2M	ubiquitin-conjugating enzyme E2M (UBC12 homolog, yeast)	0.0015491	3.4967
221452_s_at	TMEM14B	transmembrane protein 14B	0.000299529	3.27144
1555543_a_at	CLCC1	chloride channel CLIC-like 1	0.000936968	2.75315
204385_at	KYNU	kynureninase (L-kynurenine hydrolase)	0.000718166	3.36242
201259_s_at	SYPL1	synaptophysin-like 1	0.0001549	3.12156
208643_s_at	XRCC5	X-ray repair complementing defective repair in Chinese hamster cells 5 (double-strand-break rejoining; Ku autoantigen, 80kDa)	4.62324e-05	3.13186
212141_at	MCM4	minichromosome maintenance complex component 4	0.00313721	3.66182
217100_s_at	UBXD7	UBX domain containing 7	0.00367372	2.78272
217777_s_at	LOC732402	protein tyrosine phosphatase-like A domain containing 1	0.000629393	2.97926
222697_s_at	ABHD10	abhydrolase domain containing 10	0.000180184	3.23366
216274_s_at	SEC11A	SEC11 homolog A (S. cerevisiae)	0.000604164	2.85566
202304_at	FNDC3A	fibronectin type III domain containing 3A	0.00226341	2.8004
213548_s_at	CDV3	CDV3 homolog (mouse)	0.000264776	3.09062
214308_s_at	HGD	homogentisate 1,2-dioxygenase (homogentisate oxidase)	0.00016679	3.19399
210296_s_at	PXMP3	peroxisomal membrane protein 3, 35kDa (Zellweger syndrome)	0.000438767	3.16362
222414_at	MLL3	myeloid/lymphoid or mixed-lineage leukemia 3	0.000564361	3.1688
211703_s_at	TM2D1	TM2 domain containing 1	0.00295719	2.85629
200993_at	IPO7	importin 7	0.000265199	2.94705
201847_at	LIPA	lipase A, lysosomal acid, cholesterol esterase (Wolman disease)	0.000137481	3.23165
210829_s_at	SSBP2	single-stranded DNA binding protein 2	0.00173396	3.08892
221781_s_at	DNAJC10	DnaJ (Hsp40) homolog, subfamily C, member 10	0.00466415	3.11084
1555270_a_at	WFS1	Wolfram syndrome 1 (wolframin)	0.00467012	2.85689
218178_s_at	CHMP1B	chromatin modifying protein 1B	0.000468623	3.39544
238010_at	C1orf174	chromosome 1 open reading frame 174	0.000496902	3.09193
225341_at	MTERFD3	MTERF domain containing 3	0.00494879	3.72696
227609_at	EPSTI1	epithelial stromal interaction 1 (breast)	0.00333255	3.52995
1553510_s_at	RQCD1	RCD1 required for cell differentiation1 homolog (S. pombe)	0.000289517	3.22003
213887_s_at	POLR2E	polymerase (RNA) II (DNA directed) polypeptide E, 25kDa	0.0054939	2.71963
202730_s_at	PDCD4	programmed cell death 4 (neoplastic transformation inhibitor)	0.00135925	3.29979
205377_s_at	ACHE	acetylcholinesterase (Yt blood group)	0.0056791	3.40084
1555201_a_at	RMND1	required for meiotic nuclear division 1 homolog (S. cerevisiae)	7.68183e-05	3.07955
203716_s_at	DPP4	dipeptidyl-peptidase 4 (CD26, adenosine deaminase complexing protein 2)	0.00323117	3.42224
1552334_at	TRIOBP	TRIO and F-actin binding protein	0.000114161	3.03551
219634_at	CHST11	carbohydrate (chondroitin 4) sulfotransferase 11	0.00480832	3.34264
222528_s_at	SLC25A37	solute carrier family 25, member 37	0.00307555	3.36321
216607_s_at	CYP51A1	cytochrome P450, family 51, subfamily A, polypeptide 1	0.00238099	3.67251
203300_x_at	AP1S2	adaptor-related protein complex 1, sigma 2 subunit	0.00899182	2.98431
202006_at	PTPN12	protein tyrosine phosphatase, non-receptor type 12	0.0008564	2.79663
224470_at	SEC22C	SEC22 vesicle trafficking protein homolog C (S. cerevisiae)	0.000801953	2.95129
243337_at	FREM3	FRAS1 related extracellular matrix 3	0.000782507	3.21339
207564_x_at	OGT	O-linked N-acetylglucosamine (GlcNAc) transferase (UDP-N-acetylglucosamine:polypeptide-N-acetylglucosaminyl transferase)	0.00217405	2.99214
229846_s_at	MAPKAP1	mitogen-activated protein kinase associated protein 1	0.000302603	2.85514
210942_s_at	ST3GAL6	ST3 beta-galactoside alpha-2,3-sialyltransferase 6	0.0043331	3.24872
1555758_a_at	CDKN3	cyclin-dependent kinase inhibitor 3 (CDK2-associated dual specificity phosphatase)	0.000828992	3.43592
223285_s_at	ST6GALNAC4	ST6 (alpha-N-acetyl-neuraminyl-2,3-beta-galactosyl-1,3)-N-acetylgalactosaminide alpha-2,6-sialyltransferase 4	5.5743e-06	3.1058
207824_s_at	MAZ	MYC-associated zinc finger protein (purine-binding transcription factor)	0.00371475	3.11676
208669_s_at	EID1	EP300 interacting inhibitor of differentiation 1	0.000306854	3.12072
217894_at	KCTD3	potassium channel tetramerisation domain containing 3	0.000191325	3.23966
225088_at	C16orf63	chromosome 16 open reading frame 63	0.000240666	3.03595
203811_s_at	DNAJB4	DnaJ (Hsp40) homolog, subfamily B, member 4	0.000187741	3.161
205996_s_at	AK2	adenylate kinase 2	0.000429588	3.35998
216091_s_at	BTRC	beta-transducin repeat containing	0.00201361	3.53514
203466_at	MPV17	MpV17 mitochondrial inner membrane protein	0.000261283	3.09135
1554747_a_at	SEPT2	septin 2	0.000750439	2.84994
224787_s_at	RAB18	RAB18, member RAS oncogene family	2.99087e-05	3.16413
210153_s_at	ME2	malic enzyme 2, NAD(+)-dependent, mitochondrial	0.00887109	3.14966
217857_s_at	RBM8A	RNA binding motif protein 8A	0.000219829	3.05768
211821_x_at	GYPA	glycophorin A (MNS blood group)	0.000207381	3.38928
210950_s_at	FDFT1	farnesyl-diphosphate farnesyltransferase 1	0.000615601	3.55828
243025_at	---	---	1.22777e-05	3.06578
212330_at	TFDP1	transcription factor Dp-1	0.000369282	3.49133
214507_s_at	EXOSC2	exosome component 2	0.00548131	3.05345
208739_x_at	SUMO2	SMT3 suppressor of mif two 3 homolog 2 (S. cerevisiae)	1.46162e-06	3.14928
220238_s_at	KLHL7	kelch-like 7 (Drosophila)	0.000972198	3.11563
212171_x_at	VEGFA	vascular endothelial growth factor A	0.000671136	3.58627
242900_at	---	CDNA FLJ41107 fis, clone BLADE2007923	0.00038889	3.02942
209463_s_at	TAF12	TAF12 RNA polymerase II, TATA box binding protein (TBP)-associated factor, 20kDa	0.00138261	2.87778
220773_s_at	GPHN	gephyrin	0.00177707	3.09816
223336_s_at	RAB18	RAB18, member RAS oncogene family	3.00297e-05	3.21919
232079_s_at	PVRL2	poliovirus receptor-related 2 (herpesvirus entry mediator B)	0.000539568	3.11966
200883_at	UQCRC2	ubiquinol-cytochrome c reductase core protein II	6.23342e-05	3.30899
220937_s_at	ST6GALNAC4	ST6 (alpha-N-acetyl-neuraminyl-2,3-beta-galactosyl-1,3)-N-acetylgalactosaminide alpha-2,6-sialyltransferase 4	0.00487485	3.82657
225635_s_at	LOC401504	Hypothetical gene supported by AK091718	7.40067e-05	3.2453
1555359_at	PIGQ	phosphatidylinositol glycan anchor biosynthesis, class Q	0.000939649	3.13485
236218_at	PHOSPHO1	phosphatase, orphan 1	7.64333e-05	3.18778
213579_s_at	EP300	E1A binding protein p300	1.14738e-05	3.22315
217725_x_at	SERBP1	SERPINE1 mRNA binding protein 1	8.18697e-07	3.20137
207549_x_at	CD46	CD46 molecule, complement regulatory protein	0.00037113	3.48722
210754_s_at	LYN	v-yes-1 Yamaguchi sarcoma viral related oncogene homolog	0.00174487	3.4524
223400_s_at	PBRM1	polybromo 1	0.000289105	3.16999
212815_at	ASCC3	activating signal cointegrator 1 complex subunit 3	0.000351512	3.38777
202131_s_at	RIOK3	RIO kinase 3 (yeast)	0.00427696	3.14897
202783_at	NNT	nicotinamide nucleotide transhydrogenase	0.00251347	3.73106
203048_s_at	KIAA0372	KIAA0372	0.00362624	2.92236
203526_s_at	APC	adenomatosis polyposis coli	0.00392583	3.16608
218122_s_at	SENP2	SUMO1/sentrin/SMT3 specific peptidase 2	0.000601373	3.57852
202828_s_at	MMP14	matrix metallopeptidase 14 (membrane-inserted)	0.00143142	3.54544
200828_s_at	ZNF207	zinc finger protein 207	0.000295882	3.47607
200640_at	YWHAZ	tyrosine 3-monooxygenase/tryptophan 5-monooxygenase activation protein, zeta polypeptide	0.000444194	3.08492
222777_s_at	WHSC1	Wolf-Hirschhorn syndrome candidate 1	0.00556675	3.33246
202686_s_at	AXL	AXL receptor tyrosine kinase	0.000944635	2.86607
243618_s_at	LOC152485	Hypothetical protein LOC152485	0.000867144	3.218
219023_at	C4orf16	chromosome 4 open reading frame 16	0.00189231	2.82719
1552370_at	C4orf33	chromosome 4 open reading frame 33	0.00968391	3.26908
209512_at	HSDL2	hydroxysteroid dehydrogenase like 2	0.000301861	3.24546
1569057_s_at	MIA3	melanoma inhibitory activity family, member 3	0.00251718	3.18406
202166_s_at	PPP1R2	protein phosphatase 1, regulatory (inhibitor) subunit 2	0.00128977	3.54713
AFFX-r2-Bs-thr-M_s_at	---	---	0.00398399	3.09828
230556_at	IMMP1L	IMP1 inner mitochondrial membrane peptidase-like (S. cerevisiae)	0.00181045	3.54921
209978_s_at	LPA	lipoprotein, Lp(a)	0.000540371	3.63381
206491_s_at	NAPA	N-ethylmaleimide-sensitive factor attachment protein, alpha	0.00545878	2.85322
1565228_s_at	ALB	albumin	0.000339591	3.59367
204313_s_at	CREB1	cAMP responsive element binding protein 1	6.96557e-05	3.27016
232922_s_at	C20orf59	chromosome 20 open reading frame 59	0.00031258	3.04495
227818_at	CCDC21	coiled-coil domain containing 21	0.00810249	3.28712
231819_at	---	Homo sapiens, clone IMAGE:3885733, mRNA	5.66078e-06	3.20912
203798_s_at	VSNL1	visinin-like 1	4.67096e-05	3.40396
235341_at	DNAJC3	DnaJ (Hsp40) homolog, subfamily C, member 3	0.000616024	3.27088
219330_at	VANGL1	vang-like 1 (van gogh, Drosophila)	0.00644043	3.11235
212365_at	MYO1B	myosin IB	0.00612209	3.24798
1553551_s_at	---	---	0.000252098	3.33296
223922_x_at	MS4A6A	membrane-spanning 4-domains, subfamily A, member 6A	0.000262751	3.59401
202501_at	MAPRE2	microtubule-associated protein, RP/EB family, member 2	0.000882071	3.21878
214347_s_at	DDC	dopa decarboxylase (aromatic L-amino acid decarboxylase)	2.86642e-06	3.28222
201295_s_at	---	---	0.000928854	3.19171
225827_at	EIF2C2	eukaryotic translation initiation factor 2C, 2	9.22597e-05	3.44585
200737_at	PGK1	phosphoglycerate kinase 1	8.45881e-05	3.12053
217564_s_at	CPS1	carbamoyl-phosphate synthetase 1, mitochondrial	0.000787906	3.56616
210573_s_at	POLR3C	polymerase (RNA) III (DNA directed) polypeptide C (62kD)	0.000195217	3.31522
227451_s_at	CCDC90A	Coiled-coil domain containing 90A	0.00116525	3.16149
202539_s_at	HMGCR	3-hydroxy-3-methylglutaryl-Coenzyme A reductase	0.00147581	3.84715
210680_s_at	MASP1	mannan-binding lectin serine peptidase 1 (C4/C2 activating component of Ra-reactive factor)	2.79825e-06	3.35266
233558_s_at	FLJ12716	FLJ12716 protein	5.34997e-05	3.4957
204004_at	PAWR	PRKC, apoptosis, WT1, regulator	0.00139379	3.26694
205240_at	GPSM2	G-protein signalling modulator 2 (AGS3-like, C. elegans)	0.000304079	3.33485
215558_at	UBR2	Ubiquitin protein ligase E3 component n-recognin 2	0.00125982	3.0798
223084_s_at	CCNDBP1	cyclin D-type binding-protein 1	0.000833455	3.78676
210472_at	MT1G	metallothionein 1G	0.00108097	3.43952
228107_at	---	---	0.00283979	3.56643
209882_at	RIT1	Ras-like without CAAX 1	6.66268e-05	3.29095
211543_s_at	GRK6	G protein-coupled receptor kinase 6	0.00115423	3.35214
214908_s_at	TRRAP	transformation/transcription domain-associated protein	0.000457593	3.32738
230884_s_at	SPG7	spastic paraplegia 7 (pure and complicated autosomal recessive)	0.000241618	3.47473
242787_at	INCENP	Inner centromere protein antigens 135/155kDa	0.00903552	3.30739
223002_s_at	XRN2	5'-3' exoribonuclease 2	0.00493872	3.73043
200973_s_at	TSPAN3	tetraspanin 3	0.00446349	2.81135
211574_s_at	CD46	CD46 molecule, complement regulatory protein	0.000355903	3.49535
202736_s_at	LSM4	LSM4 homolog, U6 small nuclear RNA associated (S. cerevisiae)	0.00017693	3.18246
221679_s_at	ABHD6	abhydrolase domain containing 6	0.00649201	3.23954
219915_s_at	SLC16A10	solute carrier family 16, member 10 (aromatic amino acid transporter)	0.000131641	3.40767
220202_s_at	RC3H2	ring finger and CCCH-type zinc finger domains 2	0.000741978	3.45757
224743_at	IMPAD1	inositol monophosphatase domain containing 1	0.00239924	2.91875
233445_at	---	Transcribed locus	0.00788406	3.98157
201946_s_at	CCT2	chaperonin containing TCP1, subunit 2 (beta)	0.000686665	3.67203
203313_s_at	TGIF1	TGFB-induced factor homeobox 1	0.000460338	3.64351
214941_s_at	PRPF40A	PRP40 pre-mRNA processing factor 40 homolog A (S. cerevisiae)	0.00209908	3.88879
211953_s_at	RANBP5	RAN binding protein 5	6.94303e-05	3.3717
222124_at	HIF3A	hypoxia inducible factor 3, alpha subunit	4.00606e-06	3.37366
1554627_a_at	ASCC1	activating signal cointegrator 1 complex subunit 1	0.00056511	3.28771
202898_at	SDC3	syndecan 3	0.000372106	3.04564
232902_s_at	RARS2	arginyl-tRNA synthetase 2, mitochondrial (putative)	0.000220296	3.21684
214446_at	ELL2	elongation factor, RNA polymerase II, 2	0.00407532	3.785
208721_s_at	ANAPC5	anaphase promoting complex subunit 5	0.000735025	3.53155
231990_at	USP15	ubiquitin specific peptidase 15	0.00818867	3.86374
208579_x_at	H2BFS	H2B histone family, member S	0.000634987	3.81852
217457_s_at	RAP1GDS1	RAP1, GTP-GDP dissociation stimulator 1	0.00498233	2.89321
224368_s_at	NDRG3	NDRG family member 3	0.000254266	3.47785
230656_s_at	CIRH1A	cirrhosis, autosomal recessive 1A (cirhin)	0.00121327	3.73768
214091_s_at	GPX3	glutathione peroxidase 3 (plasma)	0.00269869	3.78565
220924_s_at	SLC38A2	solute carrier family 38, member 2	0.000127893	3.28698
223021_x_at	VTA1	Vps20-associated 1 homolog (S. cerevisiae)	0.000559923	3.4473
201830_s_at	NET1	neuroepithelial cell transforming gene 1	1.76313e-05	3.3334
207124_s_at	GNB5	guanine nucleotide binding protein (G protein), beta 5	0.00220935	3.43163
226400_at	CDC42	Cell division cycle 42 (GTP binding protein, 25kDa)	0.00019149	3.4884
207220_at	ART4	ADP-ribosyltransferase 4 (Dombrock blood group)	0.00295024	4.16473
223587_s_at	AMN	amnionless homolog (mouse)	0.00107077	3.71253
217583_at	PAH	phenylalanine hydroxylase	0.000891121	3.4682
235260_s_at	C4orf28	chromosome 4 open reading frame 28	1.50063e-05	3.47244
1554510_s_at	GHITM	growth hormone inducible transmembrane protein	0.00200027	4.14672
238465_at	C5orf35	chromosome 5 open reading frame 35	0.00371411	3.0023
1560339_s_at	NAP1L4	nucleosome assembly protein 1-like 4	0.000136721	3.62392
219449_s_at	TMEM70	transmembrane protein 70	0.000157822	3.30723
223001_at	DC2	DC2 protein	3.22249e-05	3.2533
215113_s_at	SENP3	SUMO1/sentrin/SMT3 specific peptidase 3	0.000767981	3.29472
203790_s_at	HRSP12	heat-responsive protein 12	0.00200303	3.86043
212949_at	NCAPH	non-SMC condensin I complex, subunit H	0.00740375	4.51112
AFFX-DapX-5_at	---	---	0.000285483	3.66381
233841_s_at	SUDS3	suppressor of defective silencing 3 homolog (S. cerevisiae)	0.000600379	3.62121
201118_at	PGD	phosphogluconate dehydrogenase	0.000332897	3.32009
1554410_a_at	LOC653375	Williams-Beuren syndrome chromosome region 16	0.00212501	3.14649
1554482_a_at	SAR1B	SAR1 gene homolog B (S. cerevisiae)	0.000218026	3.73655
218111_s_at	CMAS	cytidine monophosphate N-acetylneuraminic acid synthetase	0.000220103	3.71437
205943_at	TDO2	tryptophan 2,3-dioxygenase	0.00719713	4.02085
200656_s_at	P4HB	procollagen-proline, 2-oxoglutarate 4-dioxygenase (proline 4-hydroxylase), beta polypeptide	0.000321592	3.40286
1554462_a_at	DNAJB9	DnaJ (Hsp40) homolog, subfamily B, member 9	0.00275797	4.21477
234975_at	---	CDNA FLJ38048 fis, clone CTONG2014264	0.000496745	3.45749
1556285_s_at	PPA2	pyrophosphatase (inorganic) 2	0.00016695	3.77657
232392_at	SFRS3	Splicing factor, arginine/serine-rich 3	0.00123284	3.3373
228480_at	VAPA	VAMP (vesicle-associated membrane protein)-associated protein A, 33kDa	0.000167189	3.28364
232078_at	PVRL2	poliovirus receptor-related 2 (herpesvirus entry mediator B)	0.00195639	3.47736
230023_at	NSUN4	NOL1/NOP2/Sun domain family, member 4	0.00185706	3.55287
205822_s_at	HMGCS1	3-hydroxy-3-methylglutaryl-Coenzyme A synthase 1 (soluble)	0.00199914	4.0948
1554167_a_at	GOLGA7	golgi autoantigen, golgin subfamily a, 7	0.00166405	3.71882
202932_at	YES1	v-yes-1 Yamaguchi sarcoma viral oncogene homolog 1	0.000604643	3.1264
208810_at	DNAJB6	DnaJ (Hsp40) homolog, subfamily B, member 6	5.14634e-05	3.59303
202759_s_at	AKAP2	A kinase (PRKA) anchor protein 2	0.00927451	2.82777
211519_s_at	KIF2C	kinesin family member 2C	0.00203204	4.18348
218041_x_at	SLC38A2	solute carrier family 38, member 2	0.000140596	3.25795
212065_s_at	USP34	ubiquitin specific peptidase 34	1.79825e-05	3.4143
218706_s_at	GRAMD3	GRAM domain containing 3	0.000344447	3.7927
203142_s_at	AP3B1	adaptor-related protein complex 3, beta 1 subunit	0.000126214	3.53254
217748_at	ADIPOR1	adiponectin receptor 1	0.000362671	3.75538
221237_s_at	OSBP2	oxysterol binding protein 2	0.0083732	4.0658
229981_at	SNX5	sorting nexin 5	7.59714e-05	3.69591
1558631_at	PPARA	peroxisome proliferator-activated receptor alpha	0.000126339	3.53437
205842_s_at	JAK2	Janus kinase 2 (a protein tyrosine kinase)	0.000857885	3.55923
202770_s_at	CCNG2	cyclin G2	0.00180565	3.31627
232382_s_at	PCMTD1	protein-L-isoaspartate (D-aspartate) O-methyltransferase domain containing 1	0.0085734	3.67296
223585_x_at	KBTBD2	kelch repeat and BTB (POZ) domain containing 2	0.00824244	3.5437
227548_at	ORMDL1	ORM1-like 1 (S. cerevisiae)	0.00211746	3.1367
215739_s_at	TUBGCP3	tubulin, gamma complex associated protein 3	0.00136524	3.71225
223566_s_at	BCOR	BCL6 co-repressor	0.00214911	3.56586
225567_at	---	MRNA; cDNA DKFZp762E1314 (from clone DKFZp762E1314)	0.000254088	3.48895
203428_s_at	ASF1A	ASF1 anti-silencing function 1 homolog A (S. cerevisiae)	0.00109714	3.99834
1556732_at	EML4	Echinoderm microtubule associated protein like 4	0.000342299	3.68102
211150_s_at	DLAT	dihydrolipoamide S-acetyltransferase (E2 component of pyruvate dehydrogenase complex)	0.00434218	3.88446
202883_s_at	PPP2R1B	protein phosphatase 2 (formerly 2A), regulatory subunit A, beta isoform	0.00322166	4.25748
217821_s_at	WBP11	WW domain binding protein 11	0.000143159	3.76541
201629_s_at	ACP1	acid phosphatase 1, soluble	0.00245383	4.02356
228435_at	---	---	0.0019614	3.59501
1552610_a_at	JAK1	Janus kinase 1 (a protein tyrosine kinase)	0.00163767	3.55977
214544_s_at	SNAP23	synaptosomal-associated protein, 23kDa	0.000410213	3.55976
226524_at	C3orf38	chromosome 3 open reading frame 38	5.09508e-05	3.53185
238951_at	---	Transcribed locus	0.00921893	3.11741
212623_at	TMEM41B	transmembrane protein 41B	0.000139345	3.78794
207980_s_at	CITED2	Cbp/p300-interacting transactivator, with Glu/Asp-rich carboxy-terminal domain, 2	0.000347289	3.98514
200646_s_at	NUCB1	nucleobindin 1	0.000934368	3.46292
225850_at	SFT2D1	SFT2 domain containing 1	0.00104735	3.64075
202113_s_at	SNX2	sorting nexin 2	3.69775e-06	3.68486
229905_at	---	Transcribed locus	0.000858406	3.57377
1555735_a_at	BAP1	BRCA1 associated protein-1 (ubiquitin carboxy-terminal hydrolase)	0.000131867	3.62012
218967_s_at	PTER	phosphotriesterase related	0.00348549	4.21355
208016_s_at	AGTR1	angiotensin II receptor, type 1	0.000279605	3.73756
209709_s_at	HMMR	hyaluronan-mediated motility receptor (RHAMM)	0.001036	3.99898
218129_s_at	NFYB	nuclear transcription factor Y, beta	0.00134685	4.14952
201604_s_at	PPP1R12A	protein phosphatase 1, regulatory (inhibitor) subunit 12A	0.000450903	3.63752
229428_at	PARG	Poly (ADP-ribose) glycohydrolase	0.0020459	3.18827
225237_s_at	MSI2	musashi homolog 2 (Drosophila)	0.00129643	3.64361
202784_s_at	NNT	nicotinamide nucleotide transhydrogenase	0.000168427	3.71515
225140_at	KLF3	Kruppel-like factor 3 (basic)	0.000837754	4.05278
1560469_at	NR5A2	nuclear receptor subfamily 5, group A, member 2	0.00353282	3.72063
202873_at	ATP6V1C1	ATPase, H+ transporting, lysosomal 42kDa, V1 subunit C1	0.000415596	3.75949
204353_s_at	POT1	POT1 protection of telomeres 1 homolog (S. pombe)	0.000160914	3.92437
207431_s_at	DEGS1	degenerative spermatocyte homolog 1, lipid desaturase (Drosophila)	0.000676162	3.74138
212093_s_at	MTUS1	mitochondrial tumor suppressor 1	0.00149345	4.0167
233750_s_at	C1orf25	chromosome 1 open reading frame 25	0.00682001	4.11965
1554761_a_at	HEATR2	HEAT repeat containing 2	1.47413e-05	3.6547
201929_s_at	PKP4	plakophilin 4	3.67625e-05	3.71554
201127_s_at	ACLY	ATP citrate lyase	0.000976586	4.11361
231736_x_at	MGST1	microsomal glutathione S-transferase 1	0.00121326	4.02719
212224_at	ALDH1A1	aldehyde dehydrogenase 1 family, member A1	0.00246557	4.32452
219869_s_at	SLC39A8	solute carrier family 39 (zinc transporter), member 8	6.16481e-05	3.83988
238918_at	---	CDNA FLJ42015 fis, clone SPLEN2032813	0.000362044	3.8296
235103_at	MAN2A1	Mannosidase, alpha, class 2A, member 1	0.000332157	3.70614
236831_at	CCDC50	coiled-coil domain containing 50	1.10033e-05	3.77719
209301_at	CA2	carbonic anhydrase II	0.000907303	4.07431
203387_s_at	TBC1D4	TBC1 domain family, member 4	0.000720159	3.81533
230265_at	SEL1L	Sel-1 suppressor of lin-12-like (C. elegans)	0.00134734	3.914
228123_s_at	ABHD12	abhydrolase domain containing 12	0.00335115	4.59337
201444_s_at	ATP6AP2	ATPase, H+ transporting, lysosomal accessory protein 2	4.33091e-05	3.82606
210371_s_at	RBBP4	retinoblastoma binding protein 4	0.000356087	4.17778
228824_s_at	LTB4DH	leukotriene B4 12-hydroxydehydrogenase	3.27998e-05	3.69573
234989_at	TncRNA	trophoblast-derived noncoding RNA	1.95344e-05	3.73286
214895_s_at	ADAM10	ADAM metallopeptidase domain 10	0.000114505	3.87643
1553218_a_at	ZNF512	zinc finger protein 512	3.78594e-05	3.66117
212595_s_at	DAZAP2	DAZ associated protein 2	0.00017463	3.73273
225202_at	RHOBTB3	Rho-related BTB domain containing 3	0.000943659	3.28759
208860_s_at	ATRX	alpha thalassemia/mental retardation syndrome X-linked (RAD54 homolog, S. cerevisiae)	0.000250391	3.48306
209421_at	MSH2	mutS homolog 2, colon cancer, nonpolyposis type 1 (E. coli)	0.000719325	4.20128
210667_s_at	C21orf33	chromosome 21 open reading frame 33	0.000739654	4.22861
220786_s_at	SLC38A4	solute carrier family 38, member 4	0.00286779	4.51975
210995_s_at	TRIM23	tripartite motif-containing 23	0.000948863	3.77254
207883_s_at	TFR2	transferrin receptor 2	0.00155171	4.15359
230492_s_at	RP5-1022P6.2	hypothetical protein KIAA1434	0.000543055	4.05158
217487_x_at	FOLH1	folate hydrolase (prostate-specific membrane antigen) 1	0.00123561	4.12807
1559881_s_at	ZNF12	zinc finger protein 12	0.00218607	3.6042
201399_s_at	TRAM1	translocation associated membrane protein 1	5.65314e-05	4.02233
221586_s_at	E2F5	E2F transcription factor 5, p130-binding	0.000375535	3.86547
1554806_a_at	FBXO8	F-box protein 8	0.000793216	4.26749
1552921_a_at	FIGNL1	fidgetin-like 1	0.00102084	3.83265
201309_x_at	C5orf13	chromosome 5 open reading frame 13	0.000124837	3.98987
203372_s_at	SOCS2	suppressor of cytokine signaling 2	0.000401149	3.82709
238001_at	KCTD6	potassium channel tetramerisation domain containing 6	0.00267936	3.83465
232296_s_at	GFM1	G elongation factor, mitochondrial 1	0.000392846	4.03514
211300_s_at	TP53	tumor protein p53 (Li-Fraumeni syndrome)	0.000522028	3.87205
212577_at	SMCHD1	structural maintenance of chromosomes flexible hinge domain containing 1	0.00177061	3.70163
208953_at	LARP5	La ribonucleoprotein domain family, member 5	0.00153911	3.6314
1554148_a_at	SLC33A1	solute carrier family 33 (acetyl-CoA transporter), member 1	0.00133401	4.53701
201339_s_at	SCP2	sterol carrier protein 2	0.000180062	4.2131
1556338_at	---	CDNA FLJ39845 fis, clone SPLEN2014452	0.00155168	3.48846
207782_s_at	PSEN1	presenilin 1 (Alzheimer disease 3)	0.000128491	3.89641
201075_s_at	SMARCC1	SWI/SNF related, matrix associated, actin dependent regulator of chromatin, subfamily c, member 1	0.000332621	3.82363
212305_s_at	MIA3	melanoma inhibitory activity family, member 3	0.00375833	4.70029
222123_s_at	HIF3A	hypoxia inducible factor 3, alpha subunit	0.000390665	3.90871
208503_s_at	GATAD1	GATA zinc finger domain containing 1	4.31505e-06	3.7998
209868_s_at	RBMS1	RNA binding motif, single stranded interacting protein 1	0.00415466	3.4455
222558_at	P15RS	hypothetical protein FLJ10656	0.00362374	3.73667
218229_s_at	POGK	pogo transposable element with KRAB domain	0.000215887	3.91476
202995_s_at	FBLN1	fibulin 1	0.00101397	3.45634
229676_at	PAPD1	PAP associated domain containing 1	9.33892e-05	3.92419
208937_s_at	ID1	inhibitor of DNA binding 1, dominant negative helix-loop-helix protein	0.00101017	3.69064
221142_s_at	PECR	peroxisomal trans-2-enoyl-CoA reductase	0.000533212	4.32007
223289_s_at	USP38	ubiquitin specific peptidase 38	0.000474587	4.36162
1553764_a_at	JUB	jub, ajuba homolog (Xenopus laevis)	0.00398796	3.47457
205158_at	RNASE4	ribonuclease, RNase A family, 4	0.00222057	4.84254
201020_at	YWHAH	tyrosine 3-monooxygenase/tryptophan 5-monooxygenase activation protein, eta polypeptide	0.000339474	4.27768
217140_s_at	VDAC1	voltage-dependent anion channel 1	0.000130994	3.64604
219929_s_at	ZFYVE21	zinc finger, FYVE domain containing 21	0.00175966	4.39501
204369_at	PIK3CA	phosphoinositide-3-kinase, catalytic, alpha polypeptide	0.000885895	4.34678
1555330_at	GCLC	glutamate-cysteine ligase, catalytic subunit	0.00153688	3.95404
211814_s_at	CCNE2	cyclin E2	0.00530469	3.95744
218367_x_at	USP21	ubiquitin specific peptidase 21	0.000526915	4.3633
229787_s_at	OGT	O-linked N-acetylglucosamine (GlcNAc) transferase (UDP-N-acetylglucosamine:polypeptide-N-acetylglucosaminyl transferase)	0.00491786	3.76112
211820_x_at	GYPA	glycophorin A (MNS blood group)	0.000579938	4.61254
223271_s_at	CTDSPL2	CTD (carboxy-terminal domain, RNA polymerase II, polypeptide A) small phosphatase like 2	0.000472465	3.86442
1555154_a_at	QKI	quaking homolog, KH domain RNA binding (mouse)	0.000202488	4.36432
1554456_a_at	LINS1	lines homolog 1 (Drosophila)	0.000586472	3.97416
213152_s_at	SFRS2B	splicing factor, arginine/serine-rich 2B	0.000518115	3.89227
216850_at	SNRPN	small nuclear ribonucleoprotein polypeptide N	0.00553391	3.6711
1554375_a_at	NR1H4	nuclear receptor subfamily 1, group H, member 4	0.000376604	4.24427
206113_s_at	RAB5A	RAB5A, member RAS oncogene family	1.54665e-05	3.93641
207781_s_at	ZNF711	zinc finger protein 711	0.00599967	3.91044
212398_at	RDX	radixin	0.000440774	4.14363
238794_at	C10orf78	chromosome 10 open reading frame 78	0.00305067	4.75114
1553101_a_at	ALKBH5	alkB, alkylation repair homolog 5 (E. coli)	0.00440546	4.22645
205095_s_at	ATP6V0A1	ATPase, H+ transporting, lysosomal V0 subunit a1	0.0008052	3.99177
202407_s_at	PRPF31	PRP31 pre-mRNA processing factor 31 homolog (S. cerevisiae)	0.000511928	3.74021
222473_s_at	ERBB2IP	erbb2 interacting protein	0.000101839	3.79125
236355_s_at	---	Transcribed locus	3.84461e-05	4.24115
235331_x_at	PCGF5	polycomb group ring finger 5	4.55255e-05	4.22979
209372_x_at	TUBB2A	tubulin, beta 2A	6.64596e-05	3.83985
1555411_a_at	CCNL1	cyclin L1	2.83871e-07	4.07737
209209_s_at	PLEKHC1	pleckstrin homology domain containing, family C (with FERM domain) member 1	0.00935231	3.28604
220494_s_at	---	---	0.000107604	3.93269
202374_s_at	RAB3GAP2	RAB3 GTPase activating protein subunit 2 (non-catalytic)	0.00125209	4.6639
225116_at	HIPK2	Homeodomain interacting protein kinase 2	0.000332986	3.80045
211563_s_at	C19orf2	chromosome 19 open reading frame 2	0.00200639	3.41678
1554441_a_at	WAPAL	wings apart-like homolog (Drosophila)	0.000354244	4.45631
206624_at	USP9Y	ubiquitin specific peptidase 9, Y-linked (fat facets-like, Drosophila)	0.000260258	4.06154
238704_at	---	Homo sapiens, clone IMAGE:3866695, mRNA	4.70791e-06	4.08702
202444_s_at	ERLIN1	ER lipid raft associated 1	3.7075e-05	4.20867
226102_at	---	Full-length cDNA clone CS0DF010YE22 of Fetal brain of Homo sapiens (human)	4.83519e-06	3.95732
219607_s_at	MS4A4A	membrane-spanning 4-domains, subfamily A, member 4	0.00297062	3.90562
235582_at	E2F2	E2F transcription factor 2	0.00461821	4.25624
207108_s_at	NIPBL	Nipped-B homolog (Drosophila)	2.89542e-05	4.11543
215533_s_at	UBE4B	ubiquitination factor E4B (UFD2 homolog, yeast)	0.000877624	4.51477
218782_s_at	ATAD2	ATPase family, AAA domain containing 2	0.000450707	4.38086
207622_s_at	ABCF2	ATP-binding cassette, sub-family F (GCN20), member 2	3.95419e-05	4.15251
210935_s_at	WDR1	WD repeat domain 1	0.00108985	3.9035
1554145_a_at	CCDC128	coiled-coil domain containing 128	0.000164373	4.10872
209615_s_at	PAK1	p21/Cdc42/Rac1-activated kinase 1 (STE20 homolog, yeast)	0.00125936	4.44533
211862_x_at	CFLAR	CASP8 and FADD-like apoptosis regulator	0.0033262	5.12448
223263_s_at	FGFR1OP2	FGFR1 oncogene partner 2	0.00018551	4.61507
205961_s_at	PSIP1	PC4 and SFRS1 interacting protein 1	3.93984e-05	4.36048
218342_s_at	KIAA1815	KIAA1815	9.62885e-05	4.29688
219934_s_at	SULT1E1	sulfotransferase family 1E, estrogen-preferring, member 1	0.000362772	4.46939
208453_s_at	XPNPEP1	X-prolyl aminopeptidase (aminopeptidase P) 1, soluble	4.52324e-05	4.07509
202816_s_at	SS18	synovial sarcoma translocation, chromosome 18	0.000125837	4.09877
240422_at	FMO5	Flavin containing monooxygenase 5	0.00196897	5.08663
230618_s_at	BAT2D1	BAT2 domain containing 1	0.000167519	4.36711
210186_s_at	FKBP1A	FK506 binding protein 1A, 12kDa	0.000163277	4.13896
208931_s_at	ILF3	interleukin enhancer binding factor 3, 90kDa	1.63542e-05	4.26426
234942_s_at	DNTTIP1	deoxynucleotidyltransferase, terminal, interacting protein 1	0.000565064	3.76539
201768_s_at	CLINT1	clathrin interactor 1	0.00216878	4.33962
203639_s_at	FGFR2	fibroblast growth factor receptor 2 (bacteria-expressed kinase, keratinocyte growth factor receptor, craniofacial dysostosis 1, Crouzon syndrome, Pfeiffer syndrome, Jackson-Weiss syndrome)	0.00744068	4.16617
226002_at	---	CDNA clone IMAGE:4801326	3.68849e-05	4.37326
217317_s_at	HERC2P2	hect domain and RLD 2 pseudogene 3	0.00607637	4.50936
209208_at	MPDU1	mannose-P-dolichol utilization defect 1	0.000212903	4.66926
209243_s_at	PEG3	paternally expressed 3	0.000257321	3.89183
210625_s_at	AKAP1	A kinase (PRKA) anchor protein 1	0.00344459	4.44502
1552713_a_at	SLC4A1	solute carrier family 4, anion exchanger, member 1 (erythrocyte membrane protein band 3, Diego blood group)	0.00360786	4.96277
212166_at	XPO7	exportin 7	0.00183558	4.72807
1553940_a_at	LRRC28	leucine rich repeat containing 28	0.000265259	4.19565
214720_x_at	SEPT10	septin 10	0.000314142	4.35943
220926_s_at	EDEM3	ER degradation enhancer, mannosidase alpha-like 3	0.000355824	4.5448
241820_at	RIF1	RAP1 interacting factor homolog (yeast)	3.202e-05	4.20504
212458_at	SPRED2	sprouty-related, EVH1 domain containing 2	0.000591571	3.88406
202226_s_at	CRK	v-crk sarcoma virus CT10 oncogene homolog (avian)	0.00232973	5.20899
1555760_a_at	RBM15	RNA binding motif protein 15	0.00489304	3.70157
228588_s_at	UBE2B	ubiquitin-conjugating enzyme E2B (RAD6 homolog)	6.14905e-05	4.28614
222678_s_at	DCUN1D1	DCN1, defective in cullin neddylation 1, domain containing 1 (S. cerevisiae)	0.00295964	5.18111
1553138_a_at	ANKRD41	ankyrin repeat domain 41	0.00248831	4.91208
214754_at	MGC22014	hypothetical protein MGC22014	0.00112646	4.90028
216202_s_at	SPTLC2	serine palmitoyltransferase, long chain base subunit 2	0.000268002	4.59169
207232_s_at	DZIP3	zinc finger DAZ interacting protein 3	0.00319499	4.63871
231704_at	CYP3A4	Cytochrome P450, family 3, subfamily A, polypeptide 4	0.0033585	5.36458
1553530_a_at	ITGB1	integrin, beta 1 (fibronectin receptor, beta polypeptide, antigen CD29 includes MDF2, MSK12)	0.000343381	4.19983
210839_s_at	ENPP2	ectonucleotide pyrophosphatase/phosphodiesterase 2 (autotaxin)	0.00012573	4.48198
222496_s_at	FLJ20273	RNA-binding protein	0.00192227	5.08995
218119_at	LOC653252	translocase of inner mitochondrial membrane 23 homolog (yeast)	0.00113796	4.35503
1566472_s_at	RETSAT	retinol saturase (all-trans-retinol 13,14-reductase)	3.39831e-05	4.2363
216511_s_at	TCF7L2	transcription factor 7-like 2 (T-cell specific, HMG-box)	0.000341586	4.1554
212206_s_at	H2AFV	H2A histone family, member V	9.25697e-05	4.38737
226432_at	ETNK1	ethanolamine kinase 1	0.000269978	4.62335
226825_s_at	TMEM165	transmembrane protein 165	1.41968e-05	4.2254
224173_s_at	MRPL30	mitochondrial ribosomal protein L30	6.94244e-06	4.29618
236223_s_at	RIT1	Ras-like without CAAX 1	0.000286529	4.83743
204887_s_at	PLK4	polo-like kinase 4 (Drosophila)	0.000480856	4.81096
200769_s_at	MAT2A	methionine adenosyltransferase II, alpha	0.000297123	4.27899
210994_x_at	TRIM23	tripartite motif-containing 23	0.00414072	4.3219
206042_x_at	SNRPN	small nuclear ribonucleoprotein polypeptide N	0.000139797	4.37874
201337_s_at	VAMP3	vesicle-associated membrane protein 3 (cellubrevin)	0.000401671	4.50287
201627_s_at	INSIG1	insulin induced gene 1	0.00175145	4.4484
219633_at	C20orf121	chromosome 20 open reading frame 121	0.00109292	4.85908
216231_s_at	B2M	beta-2-microglobulin	7.24752e-05	4.64048
215294_s_at	SMARCA1	SWI/SNF related, matrix associated, actin dependent regulator of chromatin, subfamily a, member 1	7.60582e-05	4.27249
216238_s_at	FGB	fibrinogen beta chain	0.000262461	4.54817
222399_s_at	TM9SF3	transmembrane 9 superfamily member 3	4.23107e-05	4.65121
210663_s_at	KYNU	kynureninase (L-kynurenine hydrolase)	0.000332893	4.84937
219326_s_at	B3GNT2	UDP-GlcNAc:betaGal beta-1,3-N-acetylglucosaminyltransferase 2	0.000865345	4.39345
1558093_s_at	MATR3	matrin 3	2.4886e-05	4.3373
224568_x_at	MALAT1	metastasis associated lung adenocarcinoma transcript 1 (non-coding RNA)	0.00289149	3.92078
206665_s_at	BCL2L1	BCL2-like 1	0.000127831	4.40521
218439_s_at	COMMD10	COMM domain containing 10	4.40666e-05	4.4628
202129_s_at	RIOK3	RIO kinase 3 (yeast)	7.58317e-05	4.5981
222636_at	MED28	mediator of RNA polymerase II transcription, subunit 28 homolog (S. cerevisiae)	9.37683e-07	4.50514
211478_s_at	DPP4	dipeptidyl-peptidase 4 (CD26, adenosine deaminase complexing protein 2)	0.00486713	4.63363
231975_s_at	MIER3	mesoderm induction early response 1, family member 3	7.33388e-05	4.23572
214845_s_at	CALU	calumenin	0.000162295	4.34301
222201_s_at	CASP8AP2	CASP8 associated protein 2	0.000222278	4.3478
208620_at	PCBP1	poly(rC) binding protein 1	0.000154084	4.84067
232278_s_at	DEPDC1	DEP domain containing 1	0.00052394	4.97963
212298_at	NRP1	neuropilin 1	0.000419354	4.4877
231921_at	C2orf37	chromosome 2 open reading frame 37	6.49965e-05	4.59599
1553535_a_at	RANGAP1	Ran GTPase activating protein 1	0.00254107	4.67262
1555780_a_at	RHEB	Ras homolog enriched in brain	6.96272e-06	4.30457
215440_s_at	BEXL1	brain expressed X-linked-like 1	3.39586e-05	4.57151
203504_s_at	ABCA1	ATP-binding cassette, sub-family A (ABC1), member 1	0.00125711	5.35789
1555334_s_at	SLC30A5	solute carrier family 30 (zinc transporter), member 5	0.000327312	4.6583
208485_x_at	CFLAR	CASP8 and FADD-like apoptosis regulator	0.000977488	3.96682
202143_s_at	COPS8	COP9 constitutive photomorphogenic homolog subunit 8 (Arabidopsis)	0.00154139	4.40563
209298_s_at	ITSN1	intersectin 1 (SH3 domain protein)	0.00115507	4.99846
231106_at	CTGLF6	hypothetical protein LOC399761	0.00330416	4.46175
209406_at	BAG2	BCL2-associated athanogene 2	0.000139954	4.65106
229067_at	LOC653464	Similar to SLIT-ROBO Rho GTPase-activating protein 2 (srGAP2) (Formin-binding protein 2)	0.00689466	3.73433
217301_x_at	RBBP4	retinoblastoma binding protein 4	0.000799823	5.04334
211843_x_at	CYP3A7	cytochrome P450, family 3, subfamily A, polypeptide 7	0.0062398	6.13745
209488_s_at	RBPMS	RNA binding protein with multiple splicing	0.0061237	4.22726
1555730_a_at	CFL1	cofilin 1 (non-muscle)	1.10198e-05	4.3873
202527_s_at	SMAD4	SMAD family member 4	0.000815695	4.04231
209471_s_at	FNTA	farnesyltransferase, CAAX box, alpha	0.000130851	4.29104
210154_at	ME2	malic enzyme 2, NAD(+)-dependent, mitochondrial	0.000171198	4.58107
1559094_at	FBXO9	F-box protein 9	0.000513145	4.53575
210655_s_at	FOXO3	forkhead box O3	8.42283e-05	4.61871
210756_s_at	NOTCH2	Notch homolog 2 (Drosophila)	0.000125633	4.74644
228638_at	FAM76A	Family with sequence similarity 76, member A	6.78801e-05	4.50461
1555858_at	---	CDNA FLJ36321 fis, clone THYMU2005482	0.000936939	4.87409
201151_s_at	MBNL1	muscleblind-like (Drosophila)	0.000453452	4.70174
222726_s_at	EXOC5	exocyst complex component 5	3.1916e-05	4.69524
224976_at	NFIA	nuclear factor I/A	0.00128861	4.14006
202164_s_at	CNOT8	CCR4-NOT transcription complex, subunit 8	5.69369e-06	4.5034
202654_x_at	MARCH7	membrane-associated ring finger (C3HC4) 7	8.2505e-06	4.69626
1567458_s_at	RAC1	ras-related C3 botulinum toxin substrate 1 (rho family, small GTP binding protein Rac1)	0.000123191	5.04473
222393_s_at	NAT13	N-acetyltransferase 13	0.00141611	5.47642
211797_s_at	NFYC	nuclear transcription factor Y, gamma	0.000858602	4.73717
239432_at	FLJ31306	hypothetical protein FLJ31306	0.00194447	4.08576
1561886_a_at	---	CDNA FLJ39506 fis, clone PROST2017612	3.55541e-05	4.88559
221962_s_at	UBE2H	ubiquitin-conjugating enzyme E2H (UBC8 homolog, yeast)	0.000312693	5.44784
218036_x_at	NMD3	NMD3 homolog (S. cerevisiae)	0.000736285	4.30599
218218_at	APPL2	adaptor protein, phosphotyrosine interaction, PH domain and leucine zipper containing 2	0.000336211	5.33835
210830_s_at	PON2	paraoxonase 2	0.00122261	5.39921
208627_s_at	YBX1	Y box binding protein 1	6.57906e-06	5.04094
39650_s_at	PCNXL2	pecanex-like 2 (Drosophila)	0.00316511	6.35673
208997_s_at	UCP2	uncoupling protein 2 (mitochondrial, proton carrier)	0.00166854	5.11907
217356_s_at	PGK1	phosphoglycerate kinase 1	6.02105e-06	4.81394
234735_s_at	USP21	ubiquitin specific peptidase 21	0.00186419	5.3481
211317_s_at	CFLAR	CASP8 and FADD-like apoptosis regulator	0.00422367	5.35528
1553112_s_at	CDK8	cyclin-dependent kinase 8	4.78633e-05	4.86306
222938_x_at	ENPP3	ectonucleotide pyrophosphatase/phosphodiesterase 3	0.00151821	5.11903
223758_s_at	GTF2H2	general transcription factor IIH, polypeptide 2, 44kDa	0.000149482	5.18514
200605_s_at	PRKAR1A	protein kinase, cAMP-dependent, regulatory, type I, alpha (tissue specific extinguisher 1)	0.000182416	4.40749
244461_at	SPECC1	sperm antigen with calponin homology and coiled-coil domains 1	0.00808138	4.2446
224358_s_at	MS4A7	membrane-spanning 4-domains, subfamily A, member 7	8.88941e-05	5.04243
210802_s_at	DIMT1L	DIM1 dimethyladenosine transferase 1-like (S. cerevisiae)	0.000328427	5.51996
1558111_at	MBNL1	Muscleblind-like (Drosophila)	0.00125719	5.81946
208781_x_at	SNX3	sorting nexin 3	9.38012e-05	5.24658
218340_s_at	UBE1L2	ubiquitin-activating enzyme E1-like 2	1.02515e-05	4.94863
1554868_s_at	PCNP	PEST proteolytic signal containing nuclear protein	9.50339e-05	5.17604
210896_s_at	ASPH	aspartate beta-hydroxylase	0.00121693	5.75124
208601_s_at	TUBB1	tubulin, beta 1	2.1008e-05	4.8623
211922_s_at	CAT	catalase	0.000140256	5.53698
228746_s_at	CDV3	CDV3 homolog (mouse)	0.000129098	5.07426
236224_at	RIT1	Ras-like without CAAX 1	0.000317244	5.45909
217881_s_at	CDC27	cell division cycle 27 homolog (S. cerevisiae)	0.000269043	5.7037
212016_s_at	PTBP1	polypyrimidine tract binding protein 1	0.000907327	5.03509
228222_at	PPP1CB	Protein phosphatase 1, catalytic subunit, beta isoform	0.000198055	5.26916
206146_s_at	RHAG	Rh-associated glycoprotein	1.23606e-05	5.17648
234660_s_at	DIS3	DIS3 mitotic control homolog (S. cerevisiae)	0.00255794	4.85333
222531_s_at	C14orf108	chromosome 14 open reading frame 108	0.00013766	4.85659
200751_s_at	HNRPC	heterogeneous nuclear ribonucleoprotein C (C1/C2)	0.000492218	4.87803
1566303_s_at	PPP1R11	protein phosphatase 1, regulatory (inhibitor) subunit 11	0.00107873	5.44127
1565162_s_at	MGST1	microsomal glutathione S-transferase 1	0.000224505	5.70979
211749_s_at	VAMP3	vesicle-associated membrane protein 3 (cellubrevin)	0.00123203	5.34549
214727_at	BRCA2	breast cancer 2, early onset	0.000103405	5.19747
1554696_s_at	TYMS	thymidylate synthetase	7.1027e-05	5.54794
200927_s_at	RAB14	RAB14, member RAS oncogene family	1.0908e-05	5.0324
208852_s_at	CANX	calnexin	2.68547e-05	5.37322
201529_s_at	RPA1	replication protein A1, 70kDa	1.41305e-05	5.06179
204344_s_at	SEC23A	Sec23 homolog A (S. cerevisiae)	1.56483e-05	5.1354
210621_s_at	RASA1	RAS p21 protein activator (GTPase activating protein) 1	8.93471e-05	5.4699
224600_at	CGGBP1	CGG triplet repeat binding protein 1	0.00134342	6.29431
207043_s_at	SLC6A9	solute carrier family 6 (neurotransmitter transporter, glycine), member 9	2.3757e-05	5.15498
210639_s_at	ATG5	ATG5 autophagy related 5 homolog (S. cerevisiae)	2.93291e-05	5.51819
235067_at	MKLN1	muskelin 1, intracellular mediator containing kelch motifs	0.000221073	5.68761
222559_s_at	P15RS	hypothetical protein FLJ10656	1.31755e-05	5.27001
1555419_a_at	ASAH1	N-acylsphingosine amidohydrolase (acid ceramidase) 1	0.00117028	6.2325
233924_s_at	EXOC6	exocyst complex component 6	0.000348631	5.22429
1555812_a_at	ARHGDIB	Rho GDP dissociation inhibitor (GDI) beta	0.00135805	6.12849
214484_s_at	OPRS1	opioid receptor, sigma 1	2.98574e-05	5.30884
202008_s_at	NID1	nidogen 1	0.000324799	5.82814
210716_s_at	CLIP1	CAP-GLY domain containing linker protein 1	0.000245779	5.32594
1555278_a_at	CKAP5	cytoskeleton associated protein 5	0.00105883	6.23718
1554423_a_at	FBXO7	F-box protein 7	0.000485649	6.23184
200806_s_at	HSPD1	heat shock 60kDa protein 1 (chaperonin)	6.74984e-05	4.95241
216503_s_at	MLLT10	myeloid/lymphoid or mixed-lineage leukemia (trithorax homolog, Drosophila); translocated to, 10	2.88654e-05	5.32159
210529_s_at	KIAA0738	KIAA0738 gene product	0.000232153	5.09149
210692_s_at	SLC43A3	solute carrier family 43, member 3	0.000173344	5.94921
231918_s_at	GFM2	G elongation factor, mitochondrial 2	1.5823e-06	5.30959
213470_s_at	HNRPH1	heterogeneous nuclear ribonucleoprotein H1 (H)	0.00281601	5.68935
239512_at	SFRS4	splicing factor, arginine/serine-rich 4	0.000116006	5.30062
233496_s_at	CFL2	cofilin 2 (muscle)	3.27205e-05	5.1279
215936_s_at	KIAA1033	KIAA1033	0.000504761	5.23122
201617_x_at	CALD1	caldesmon 1	0.000720529	4.83045
1559096_x_at	FBXO9	F-box protein 9	0.000417725	5.68593
208793_x_at	SMARCA4	SWI/SNF related, matrix associated, actin dependent regulator of chromatin, subfamily a, member 4	0.00379345	5.41914
212337_at	TI-227H	hypothetical protein TI-227H	0.00121399	4.87159
201386_s_at	DHX15	DEAH (Asp-Glu-Ala-His) box polypeptide 15	2.01441e-05	5.09619
207265_s_at	KDELR3	KDEL (Lys-Asp-Glu-Leu) endoplasmic reticulum protein retention receptor 3	0.00107098	5.48694
201435_s_at	EIF4E	eukaryotic translation initiation factor 4E	0.000197931	6.19916
203641_s_at	COBLL1	COBL-like 1	7.71159e-05	4.97307
209055_s_at	CDC5L	CDC5 cell division cycle 5-like (S. pombe)	7.45566e-07	5.41986
201109_s_at	THBS1	thrombospondin 1	0.00152368	5.54131
217735_s_at	EIF2AK1	eukaryotic translation initiation factor 2-alpha kinase 1	0.000251789	4.85444
1557910_at	HSP90AB1	heat shock protein 90kDa alpha (cytosolic), class B member 1	0.000110418	5.40069
202236_s_at	SLC16A1	solute carrier family 16, member 1 (monocarboxylic acid transporter 1)	1.20553e-05	5.55231
211985_s_at	CALM1	calmodulin 1 (phosphorylase kinase, delta)	5.92712e-05	5.44953
208894_at	HLA-DRA	major histocompatibility complex, class II, DR alpha	0.000699863	5.78416
AFFX-r2-Bs-dap-5_at	---	---	2.83796e-05	5.46837
208811_s_at	DNAJB6	DnaJ (Hsp40) homolog, subfamily B, member 6	3.34025e-05	5.95401
1557954_at	CXorf15	chromosome X open reading frame 15	0.000871605	5.89799
205942_s_at	ACSM3	acyl-CoA synthetase medium-chain family member 3	0.00209239	6.07605
214119_s_at	FKBP1A	FK506 binding protein 1A, 12kDa	0.000406195	4.99785
233655_s_at	FAM29A	family with sequence similarity 29, member A	6.82318e-06	5.59796
201104_x_at	LOC728936	neuroblastoma breakpoint family, member 14	0.00208669	4.53609
223010_s_at	OCIAD1	OCIA domain containing 1	0.000199645	5.77628
233303_at	---	MRNA; cDNA DKFZp564H0616 (from clone DKFZp564H0616)	5.42779e-05	5.94936
227473_at	CTTN	Cortactin	0.00205922	4.91962
208310_s_at	C7orf28A	chromosome 7 open reading frame 28A	0.000587299	5.82975
204917_s_at	MLLT3	myeloid/lymphoid or mixed-lineage leukemia (trithorax homolog, Drosophila); translocated to, 3	0.00157478	6.95095
209754_s_at	TMPO	thymopoietin	0.00282699	6.52472
207542_s_at	AQP1	aquaporin 1 (Colton blood group)	5.43444e-05	5.75375
205984_at	CRHBP	corticotropin releasing hormone binding protein	0.00178364	5.56916
208703_s_at	APLP2	amyloid beta (A4) precursor-like protein 2	0.00015033	5.91542
206075_s_at	CSNK2A1	casein kinase 2, alpha 1 polypeptide	1.62442e-05	6.02446
210425_x_at	GOLGA8B	golgi autoantigen, golgin subfamily a, 8B	0.00208005	5.23994
212515_s_at	DDX3X	DEAD (Asp-Glu-Ala-Asp) box polypeptide 3, X-linked	0.0015647	4.81155
202731_at	PDCD4	programmed cell death 4 (neoplastic transformation inhibitor)	3.4109e-06	5.97623
215509_s_at	BUB1	BUB1 budding uninhibited by benzimidazoles 1 homolog (yeast)	0.000500988	6.22504
202216_x_at	NFYC	nuclear transcription factor Y, gamma	0.000103349	5.60351
214359_s_at	HSP90AB1	heat shock protein 90kDa alpha (cytosolic), class B member 1	1.48134e-05	5.56163
207821_s_at	PTK2	PTK2 protein tyrosine kinase 2	0.000526894	6.32936
215832_x_at	PICALM	phosphatidylinositol binding clathrin assembly protein	0.000308978	5.73841
225742_at	---	Full-length cDNA clone CS0CAP006YG04 of Thymus of Homo sapiens (human)	2.72607e-05	5.85588
203357_s_at	CAPN7	calpain 7	4.72912e-05	6.09613
222846_at	RAB8B	RAB8B, member RAS oncogene family	0.000374608	5.94007
210338_s_at	HSPA8	heat shock 70kDa protein 8	1.23872e-05	6.0222
210092_at	MAGOH	mago-nashi homolog, proliferation-associated (Drosophila)	9.90722e-05	6.18869
220386_s_at	EML4	echinoderm microtubule associated protein like 4	0.000213516	6.25139
215037_s_at	BCL2L1	BCL2-like 1	1.2025e-05	5.99577
218013_x_at	DCTN4	dynactin 4 (p62)	1.44095e-05	6.31019
1554577_a_at	PSMD10	proteasome (prosome, macropain) 26S subunit, non-ATPase, 10	4.27157e-05	6.37302
242854_x_at	DLEU2	deleted in lymphocytic leukemia, 2	0.000115503	5.92613
221423_s_at	YIPF5	Yip1 domain family, member 5	4.39494e-05	5.76445
201523_x_at	UBE2N	ubiquitin-conjugating enzyme E2N (UBC13 homolog, yeast)	3.07885e-05	6.04154
210284_s_at	MAP3K7IP2	mitogen-activated protein kinase kinase kinase 7 interacting protein 2	3.1132e-05	6.30341
239151_at	LOC399761	hypothetical protein LOC399761	0.000370371	6.13811
231274_s_at	SLC25A37	Solute carrier family 25, member 37	0.00209416	6.76964
220892_s_at	PSAT1	phosphoserine aminotransferase 1	7.70917e-05	6.69204
204132_s_at	FOXO3	forkhead box O3	0.00223629	5.64258
210559_s_at	CDC2	cell division cycle 2, G1 to S and G2 to M	0.000465265	7.11366
203100_s_at	CDYL	chromodomain protein, Y-like	0.000463616	7.5065
1554464_a_at	CRTAP	cartilage associated protein	2.28722e-06	6.30032
206061_s_at	DICER1	Dicer1, Dcr-1 homolog (Drosophila)	0.000117435	6.31862
1554450_s_at	MIER3	mesoderm induction early response 1, family member 3	0.000991126	6.05359
220037_s_at	XLKD1	extracellular link domain containing 1	0.000569331	5.55617
212379_at	GART	phosphoribosylglycinamide formyltransferase, phosphoribosylglycinamide synthetase, phosphoribosylaminoimidazole synthetase	0.00019007	5.95127
1555831_s_at	LRRC41	leucine rich repeat containing 41	0.000560726	7.56125
AFFX-HSAC07/X00351_M_at	ACTB	actin, beta	2.6463e-05	6.1468
229334_at	---	Transcribed locus	0.00373167	5.99307
206544_x_at	SMARCA2	SWI/SNF related, matrix associated, actin dependent regulator of chromatin, subfamily a, member 2	0.000448439	5.58893
208097_s_at	TXNDC1	thioredoxin domain containing 1	9.71779e-06	6.75263
211676_s_at	IFNGR1	interferon gamma receptor 1	0.00203698	7.1633
224236_s_at	---	---	0.00161245	6.84052
241929_at	---	Transcribed locus	0.00122947	7.81296
208116_s_at	MAN1A1	mannosidase, alpha, class 1A, member 1	0.000940921	7.73598
217791_s_at	ALDH18A1	aldehyde dehydrogenase 18 family, member A1	0.00204085	5.87469
201801_s_at	SLC29A1	solute carrier family 29 (nucleoside transporters), member 1	2.86761e-05	6.91707
1565717_s_at	FUS	fusion (involved in t(12;16) in malignant liposarcoma)	0.00205163	5.33587
224326_s_at	PCGF6	polycomb group ring finger 6	0.000181867	5.85063
224790_at	DDEF1	development and differentiation enhancing factor 1	1.83835e-05	6.35145
237062_at	---	Transcribed locus	0.00159385	7.54504
242706_s_at	CRSP3	cofactor required for Sp1 transcriptional activation, subunit 3, 130kDa	0.000138279	6.52426
1554574_a_at	CYB5R3	cytochrome b5 reductase 3	7.14044e-05	7.34508
213683_at	ACSL6	acyl-CoA synthetase long-chain family member 6	0.000594784	7.89295
211672_s_at	ARPC4	actin related protein 2/3 complex, subunit 4, 20kDa	7.71652e-06	6.61745
201490_s_at	PPIF	peptidylprolyl isomerase F (cyclophilin F)	5.44941e-05	7.26433
225327_at	KIAA1370	KIAA1370	0.00398406	5.63744
217811_at	SELT	selenoprotein T	7.54698e-05	7.31051
216591_s_at	hCG_1776980	succinate dehydrogenase complex, subunit C, integral membrane protein, 15kDa	0.00030392	7.3216
65591_at	WDR48	WD repeat domain 48	8.9131e-05	7.26128
215933_s_at	HHEX	hematopoietically expressed homeobox	2.70013e-05	7.34346
224856_at	FKBP5	FK506 binding protein 5	4.49534e-05	7.00918
233878_s_at	XRN2	5'-3' exoribonuclease 2	7.15865e-05	6.98868
215047_at	TRIM58	tripartite motif-containing 58	0.00154331	6.6562
1564706_s_at	GLS2	glutaminase 2 (liver, mitochondrial)	0.00238308	8.01154
207275_s_at	ACSL1	acyl-CoA synthetase long-chain family member 1	0.00620535	9.43801
222507_s_at	TMEM9B	TMEM9 domain family, member B	0.000193773	8.02528
AFFX-HUMGAPDH/M33197_5_at	GAPDH	glyceraldehyde-3-phosphate dehydrogenase	5.59477e-06	6.79805
231955_s_at	HIBADH	3-hydroxyisobutyrate dehydrogenase	1.7225e-05	7.18024
1554491_a_at	SERPINC1	serpin peptidase inhibitor, clade C (antithrombin), member 1	0.000424817	8.42754
208867_s_at	CSNK1A1	casein kinase 1, alpha 1	9.35738e-06	7.3208
235060_at	DKFZp547E087	hypothetical gene LOC283846	0.00136436	9.26602
227897_at	RAP2B	RAP2B, member of RAS oncogene family	8.66532e-06	7.53076
211231_x_at	CYP4A11	cytochrome P450, family 4, subfamily A, polypeptide 11	0.00148726	6.08263
204156_at	KIAA0999	KIAA0999 protein	0.000285787	7.1975
223670_s_at	HEMGN	hemogen	1.99005e-05	7.36292
224566_at	TncRNA	trophoblast-derived noncoding RNA	0.00507641	10.6168
213805_at	ABHD5	abhydrolase domain containing 5	0.000467062	6.87048
207079_s_at	MED6	mediator of RNA polymerase II transcription, subunit 6 homolog (S. cerevisiae)	9.13915e-06	7.01744
201120_s_at	PGRMC1	progesterone receptor membrane component 1	4.27892e-05	7.29068
225070_at	NUS1	nuclear undecaprenyl pyrophosphate synthase 1 homolog (S. cerevisiae)	1.95033e-05	7.51413
215150_at	YOD1	YOD1 OTU deubiquinating enzyme 1 homolog (S. cerevisiae)	0.000272306	7.64625
216593_s_at	PIGC	phosphatidylinositol glycan anchor biosynthesis, class C	8.20803e-05	7.94751
1555996_s_at	EIF4A2	eukaryotic translation initiation factor 4A, isoform 2	0.000137717	7.61478
200641_s_at	YWHAZ	tyrosine 3-monooxygenase/tryptophan 5-monooxygenase activation protein, zeta polypeptide	3.33663e-05	7.76806
212143_s_at	IGFBP3	insulin-like growth factor binding protein 3	0.00180031	7.94733
206108_s_at	SFRS6	splicing factor, arginine/serine-rich 6	0.00424759	6.77996
215711_s_at	WEE1	WEE1 homolog (S. pombe)	8.62819e-05	7.80908
208654_s_at	CD164	CD164 molecule, sialomucin	3.74268e-05	7.80447
229713_at	---	Transcribed locus, strongly similar to XP_001145575.1 hypothetical protein [Pan troglodytes]	0.000464256	9.04082
230352_at	PRPS2	Phosphoribosyl pyrophosphate synthetase 2	5.68049e-05	8.06256
207791_s_at	RAB1A	RAB1A, member RAS oncogene family	5.67554e-05	7.46025
217799_x_at	UBE2H	ubiquitin-conjugating enzyme E2H (UBC8 homolog, yeast)	7.0296e-06	7.87533
205321_at	EIF2S3	eukaryotic translation initiation factor 2, subunit 3 gamma, 52kDa	0.000127662	7.56427
203289_s_at	C16orf35	chromosome 16 open reading frame 35	0.000269743	8.30821
1552619_a_at	ANLN	anillin, actin binding protein	0.000590733	9.71544
211080_s_at	NEK2	NIMA (never in mitosis gene a)-related kinase 2	0.000258191	8.06598
1555175_a_at	PBLD	phenazine biosynthesis-like protein domain containing	8.66018e-05	8.69598
200730_s_at	PTP4A1	protein tyrosine phosphatase type IVA, member 1	0.00289039	10.6552
202593_s_at	MIR16	membrane interacting protein of RGS16	7.06614e-05	8.88987
201551_s_at	LAMP1	lysosomal-associated membrane protein 1	0.000421383	8.97996
212008_at	UBXD2	UBX domain containing 2	0.000130632	9.0538
223005_s_at	C9orf5	chromosome 9 open reading frame 5	0.000397665	10.0481
202583_s_at	RANBP9	RAN binding protein 9	1.59278e-05	8.17563
223341_s_at	SCOC	short coiled-coil protein	8.35596e-05	8.13676
217289_s_at	SLC37A4	solute carrier family 37 (glucose-6-phosphate transporter), member 4	5.21556e-05	7.62852
225062_at	LOC389831	hypothetical gene supported by AL713796	0.00161931	6.90622
228030_at	RBM6	RNA binding motif protein 6	0.000488686	7.32077
222458_s_at	C1orf108	chromosome 1 open reading frame 108	0.000408273	8.0006
211536_x_at	MAP3K7	mitogen-activated protein kinase kinase kinase 7	2.20838e-05	8.27792
216733_s_at	GATM	glycine amidinotransferase (L-arginine:glycine amidinotransferase)	0.000315016	10.3332
210337_s_at	ACLY	ATP citrate lyase	0.000981261	9.96834
203210_s_at	RFC5	replication factor C (activator 1) 5, 36.5kDa	3.9303e-05	9.30264
212009_s_at	STIP1	stress-induced-phosphoprotein 1 (Hsp70/Hsp90-organizing protein)	1.63316e-05	9.11601
224582_s_at	---	CDNA clone IMAGE:4513453	2.47474e-06	8.75691
215236_s_at	PICALM	phosphatidylinositol binding clathrin assembly protein	0.000115537	9.20565
1555345_at	SLC38A4	solute carrier family 38, member 4	0.000486123	10.2079
210543_s_at	PRKDC	protein kinase, DNA-activated, catalytic polypeptide	0.000572851	10.8984
220199_s_at	C1orf80	chromosome 1 open reading frame 80	4.08235e-05	10.2123
203214_x_at	CDC2	cell division cycle 2, G1 to S and G2 to M	0.00014399	9.76234
211537_x_at	MAP3K7	mitogen-activated protein kinase kinase kinase 7	0.000116889	10.5914
201858_s_at	SRGN	serglycin	0.000944329	11.344
226094_at	PIK3C2A	phosphoinositide-3-kinase, class 2, alpha polypeptide	0.000298646	10.2783
202316_x_at	UBE4B	ubiquitination factor E4B (UFD2 homolog, yeast)	4.66607e-07	9.8688
227260_at	ANKRD10	Ankyrin repeat domain 10	4.56405e-05	9.89312
228834_at	TOB1	transducer of ERBB2, 1	0.000928392	10.4603
204426_at	TMED2	transmembrane emp24 domain trafficking protein 2	1.82644e-05	9.8869
1555618_s_at	SAE1	SUMO1 activating enzyme subunit 1	4.43856e-05	9.99559
56748_at	TRIM10	tripartite motif-containing 10	0.000892628	13.3044
208750_s_at	ARF1	ADP-ribosylation factor 1	1.16097e-05	10.966
205884_at	ITGA4	integrin, alpha 4 (antigen CD49D, alpha 4 subunit of VLA-4 receptor)	6.68264e-05	11.8681
227364_at	---	---	0.000536157	12.2799
211254_x_at	RHAG	Rh-associated glycoprotein	6.64653e-05	12.1043
203032_s_at	FH	fumarate hydratase	0.000188414	9.9968
234068_s_at	AP2A1	adaptor-related protein complex 2, alpha 1 subunit	3.47149e-05	10.0183
221428_s_at	TBL1XR1	transducin (beta)-like 1X-linked receptor 1	3.52007e-07	10.9354
221551_x_at	ST6GALNAC4	ST6 (alpha-N-acetyl-neuraminyl-2,3-beta-galactosyl-1,3)-N-acetylgalactosaminide alpha-2,6-sialyltransferase 4	0.00297392	13.7248
209052_s_at	WHSC1	Wolf-Hirschhorn syndrome candidate 1	3.24222e-05	11.3006
212720_at	PAPOLA	poly(A) polymerase alpha	8.30868e-05	11.7356
200008_s_at	GDI2	GDP dissociation inhibitor 2	0.000260152	14.2301
1555503_a_at	TMCC2	transmembrane and coiled-coil domain family 2	1.3685e-05	11.9106
220200_s_at	LOC647597	SET domain containing (lysine methyltransferase) 8	2.0127e-06	11.5114
1555226_s_at	C1orf43	chromosome 1 open reading frame 43	2.75769e-05	12.8423
208501_at	GFI1B	growth factor independent 1B (potential regulator of CDKN1A, translocated in CML)	0.00221426	15.1157
1555564_a_at	CFI	complement factor I	0.00354645	11.9519
201476_s_at	RRM1	ribonucleotide reductase M1 polypeptide	0.00012693	13.4198
201742_x_at	SFRS1	splicing factor, arginine/serine-rich 1 (splicing factor 2, alternate splicing factor)	0.000125639	14.949
237215_s_at	TFRC	transferrin receptor (p90, CD71)	0.000151384	12.6224
221039_s_at	DDEF1	development and differentiation enhancing factor 1	2.6559e-06	12.6576
1553678_a_at	ITGB1	integrin, beta 1 (fibronectin receptor, beta polypeptide, antigen CD29 includes MDF2, MSK12)	2.46126e-05	13.6
211090_s_at	PRPF4B	PRP4 pre-mRNA processing factor 4 homolog B (yeast)	1.07788e-05	15.4779
208925_at	CLDND1	claudin domain containing 1	0.000358361	14.5521
218978_s_at	SLC25A37	solute carrier family 25, member 37	0.000243014	17.0833
211450_s_at	MSH6	mutS homolog 6 (E. coli)	7.96006e-06	15.9393
208459_s_at	XPO7	exportin 7	6.02764e-05	19.1368
1555989_at	---	Transcribed locus	0.00101793	15.8646
213562_s_at	SQLE	squalene epoxidase	6.45557e-05	17.1315
201971_s_at	ATP6V1A	ATPase, H+ transporting, lysosomal 70kDa, V1 subunit A	1.1743e-05	18.8309
210317_s_at	YWHAE	tyrosine 3-monooxygenase/tryptophan 5-monooxygenase activation protein, epsilon polypeptide	7.56317e-05	15.7803
204427_s_at	TMED2	transmembrane emp24 domain trafficking protein 2	4.67377e-07	17.6878
220477_s_at	C20orf30	chromosome 20 open reading frame 30	2.56697e-06	18.8661
204128_s_at	RFC3	replication factor C (activator 1) 3, 38kDa	1.58916e-08	18.9119
204147_s_at	TFDP1	transcription factor Dp-1	6.875e-07	20.3628
223579_s_at	APOB	apolipoprotein B (including Ag(x) antigen)	0.000391226	22.3449
AFFX-HSAC07/X00351_5_at	ACTB	actin, beta	9.22925e-06	18.6238
224237_at	---	---	0.000279501	22.5359
217188_s_at	C14orf1	chromosome 14 open reading frame 1	1.04338e-06	20.2354
217294_s_at	ENO1	enolase 1, (alpha)	1.50965e-05	19.211
1554768_a_at	MAD2L1	MAD2 mitotic arrest deficient-like 1 (yeast)	3.56322e-06	21.4128
1555814_a_at	RHOA	ras homolog gene family, member A	9.29103e-05	18.5155
212092_at	PEG10	paternally expressed 10	6.30719e-05	20.3499
1554679_a_at	LAPTM4B	lysosomal associated protein transmembrane 4 beta	0.00117183	26.9785
213872_at	C6orf62	Chromosome 6 open reading frame 62	1.51435e-06	33.6788
229128_s_at	ANP32E	Acidic (leucine-rich) nuclear phosphoprotein 32 family, member E	2.71952e-06	41.9866
1564494_s_at	P4HB	procollagen-proline, 2-oxoglutarate 4-dioxygenase (proline 4-hydroxylase), beta polypeptide	3.71118e-05	21.5396
