# Supplementary material for: Comprehensive Gene and microRNA Expression Profiling Reveals a Role for microRNAs in Human Liver Development
Source: PLoS One. 2009 Oct 20;4(10):e7511. doi: 10.1371/journal.pone.0007511 (PMC2760133; doi:10.1371/journal.pone.0007511)
Supplement: Table S7 — microRNA expression (0.09 MB XLS) [file pone.0007511.s008.xls]

## Sheet: גיליון1
Probe Name	Embryonic Liver 9w+3d (3885)	Embryonic Liver 11w (3886)	Embryonic Liver 10w+3d (3887)	Embryo w/o liver 9w+3d (3888)	Embryo w/o liver 11w (3889)	Embryo w/o liver 10w+3d (3890)	Adult Liver Ambion (4339)
hsa-let-7a	1539	2001	2357	771	2939	6114	4142
hsa-let-7b	646	748	1195	1140	3532	2636	3645
hsa-let-7c	2298	1140	1282	3713	7851	10954	6853
hsa-let-7d	1091	1172	1758	797	1958	2589	1505
hsa-let-7d*	50	365	477	50	302	278	153
hsa-let-7e	2013	1011	1435	4633	6463	6818	746
hsa-let-7e*	454	621	832	197	383	337	363
hsa-let-7f	56	396	636	52	364	505	455
hsa-let-7g	241	741	892	111	542	594	481
hsa-let-7i	590	1004	1526	406	1741	2204	826
hsa-miR-1	50	619	730	50	394	400	269
hsa-miR-100	1460	553	751	3579	1504	3318	850
hsa-miR-101	63	396	457	162	294	293	229
hsa-miR-103	2785	1800	3319	7372	4826	10442	2205
hsa-miR-105	1195	1497	2139	1997	1939	2732	1404
hsa-miR-106a	4707	5517	3246	15691	3324	3220	1437
hsa-miR-106b	8144	11469	13611	7306	2781	2238	10592
hsa-miR-107	2685	2114	2630	6406	5844	6635	2746
hsa-miR-10a	50	265	421	112	228	387	216
hsa-miR-10b	50	196	352	180	250	523	207
hsa-miR-122	46961	53155	71772	255	2563	2997	46461
hsa-miR-124	54	84	298	11398	8175	12086	148
hsa-miR-124*	71	468	628	233	421	346	247
hsa-miR-125a-5p	3198	799	1281	4018	5733	16905	1775
hsa-miR-125b	8603	1501	879	24867	23398	24710	6037
hsa-miR-125b-2*	394	322	283	379	320	244	459
hsa-miR-126	1638	2311	1683	2004	1028	1009	3962
hsa-miR-126*	50	283	326	50	239	220	472
hsa-miR-127-3p	2125	2075	1871	1844	1306	1341	182
hsa-miR-128a	273	429	454	1234	1132	1183	451
hsa-miR-128b	50	50	50	648	236	194	74
hsa-miR-129-3p	309	419	699	537	507	571	443
hsa-miR-129-5p	50	346	351	123	258	237	159
hsa-miR-130a	3695	2972	2867	12433	5086	8528	1209
hsa-miR-130b	449	507	726	2429	707	761	304
hsa-miR-132	50	255	354	427	274	260	163
hsa-miR-133a	1480	395	576	1795	2939	1773	471
hsa-miR-133b	761	50	50	1607	2438	1337	276
hsa-miR-134	497	793	1163	465	494	511	182
hsa-miR-135a	212	451	439	70	251	202	248
hsa-miR-135b	50	178	308	50	143	179	50
hsa-miR-136	179	397	603	98	238	216	217
hsa-miR-136*	50	238	253	50	171	167	135
hsa-miR-137	50	282	389	50	204	211	50
hsa-miR-138	212	549	758	307	397	342	253
hsa-miR-138-1*	259	435	848	323	333	359	442
hsa-miR-138-2*	50	50	50	50	50	50	83
hsa-miR-139-5p	136	371	466	216	379	234	50
hsa-miR-140-3p	368	612	235	7232	10246	5562	506
hsa-miR-140-5p	225	547	742	416	636	528	186
hsa-miR-141	50	282	298	775	418	197	50
hsa-miR-142-3p	136	487	826	62	266	285	150
hsa-miR-142-5p	50	366	236	50	277	163	50
hsa-miR-143	1789	788	1044	1938	1443	1302	1938
hsa-miR-144	412	605	871	50	128	173	50
hsa-miR-145	489	510	286	358	881	650	980
hsa-miR-145*	50	210	260	50	212	226	153
hsa-miR-146a	50	339	606	50	320	312	206
hsa-miR-146b-5p	50	50	50	50	50	50	378
hsa-miR-147	50	467	500	50	359	303	86
hsa-miR-148a	146	531	529	192	494	437	1001
hsa-miR-148b	375	679	678	417	737	507	296
hsa-miR-149	112	253	275	684	857	592	307
hsa-miR-150	50	342	338	98	395	330	247
hsa-miR-151-3p	291	380	495	1211	510	421	278
hsa-miR-151-5p	266	538	589	721	505	497	499
hsa-miR-152	166	410	407	524	617	456	387
hsa-miR-153	50	217	253	53	218	186	192
hsa-miR-154	1017	1405	1571	683	857	983	159
hsa-miR-154*	50	53	50	50	50	50	112
hsa-miR-155	50	381	594	50	307	348	231
hsa-miR-15a	208	698	604	328	442	390	213
hsa-miR-15b	2074	2575	3154	1900	1632	2748	623
hsa-miR-15b*	50	242	364	50	188	211	115
hsa-miR-16	3821	5868	3797	5805	4345	5591	2494
hsa-miR-17	4685	6523	3867	12194	3171	4670	1356
hsa-miR-17*	1948	1634	2151	4661	1853	1526	679
hsa-miR-181a	6070	2485	2222	24833	9848	25346	775
hsa-miR-181a*	50	217	242	322	247	222	162
hsa-miR-181a-2*	50	68	82	414	192	179	146
hsa-miR-181b	1175	591	717	5850	1366	2145	233
hsa-miR-181c	110	375	501	1635	803	831	179
hsa-miR-181d	50	50	50	243	52	111	138
hsa-miR-182	50	212	361	1431	334	557	137
hsa-miR-182*	197	633	1014	105	338	422	274
hsa-miR-183	146	487	571	573	486	737	121
hsa-miR-184	59	368	364	146	279	260	158
hsa-miR-185	1186	1036	1114	801	529	456	382
hsa-miR-186	50	319	541	97	226	300	159
hsa-miR-187	50	368	426	50	283	280	167
hsa-miR-188-5p	557	459	702	906	658	670	195
hsa-miR-18a	1884	2526	2681	6407	1529	969	261
hsa-miR-18a*	50	50	50	50	50	50	110
hsa-miR-18b	50	138	74	864	175	119	191
hsa-miR-190	221	769	1496	73	449	549	202
hsa-miR-191	1178	810	924	1844	654	598	992
hsa-miR-191*	179	150	97	154	144	94	678
hsa-miR-192	801	1915	1249	84	270	272	5387
hsa-miR-193a-3p	3308	2584	4538	2616	3022	2717	3533
hsa-miR-193a-5p	50	50	50	50	50	50	141
hsa-miR-193b	809	791	815	431	712	588	1164
hsa-miR-194	1742	2702	1731	180	280	313	4967
hsa-miR-195	50	236	252	50	408	260	786
hsa-miR-196a	50	263	339	50	233	293	131
hsa-miR-196b	50	239	357	97	225	256	50
hsa-miR-197	50	89	86	50	159	145	120
hsa-miR-198	54	293	440	102	226	236	50
hsa-miR-199a-3p	1914	641	853	5480	6725	17072	50
hsa-miR-199a-5p	10197	1845	1522	24967	22393	31455	2811
hsa-miR-199b-5p	121	272	486	250	320	554	186
hsa-miR-19a	50	370	494	50	258	235	50
hsa-miR-19b	2374	4295	1926	2243	1527	966	1214
hsa-miR-200a	50	232	363	194	209	243	230
hsa-miR-200a*	50	50	50	50	50	50	81
hsa-miR-200b	136	361	382	549	324	283	50
hsa-miR-200c	120	465	582	1350	1286	594	320
hsa-miR-202	50	50	50	50	50	50	105
hsa-miR-202*	50	296	338	50	212	213	293
hsa-miR-203	50	163	250	50	213	226	188
hsa-miR-204	50	273	367	448	332	516	184
hsa-miR-205	50	261	367	2058	2374	2493	144
hsa-miR-206	3207	563	827	4885	3919	6225	215
hsa-miR-208	50	265	442	50	260	250	63
hsa-miR-20a	327	800	610	1217	623	439	50
hsa-miR-20b	50	50	50	366	50	52	104
hsa-miR-21	405	687	917	526	691	1040	3219
hsa-miR-210	473	951	1023	2355	1204	966	216
hsa-miR-211	50	285	318	50	268	246	155
hsa-miR-212	50	338	373	112	304	242	180
hsa-miR-214	2238	1522	2254	7668	9066	25627	523
hsa-miR-215	50	172	245	50	175	203	248
hsa-miR-216a	50	319	361	583	336	240	415
hsa-miR-216b	50	50	50	50	50	50	87
hsa-miR-217	50	139	204	160	170	152	150
hsa-miR-218	50	418	463	87	321	352	209
hsa-miR-219-2-3p	52	467	495	400	381	418	178
hsa-miR-219-5p	50	243	383	327	318	349	201
hsa-miR-22	2056	2054	1538	1677	2475	1308	6819
hsa-miR-220	50	59	77	50	97	117	179
hsa-miR-221	379	462	724	1743	2090	1941	458
hsa-miR-222	345	443	556	3315	1602	803	361
hsa-miR-223	329	759	851	142	513	549	303
hsa-miR-224	50	206	289	59	236	275	119
hsa-miR-23a	811	573	606	1758	2299	2905	2206
hsa-miR-23b	2755	1396	1487	6256	3820	5786	6875
hsa-miR-24	3175	2068	1633	8333	7757	5853	5795
hsa-miR-24-1*	50	385	309	126	302	264	259
hsa-miR-24-2*	50	50	50	50	50	50	79
hsa-miR-25	449	591	645	843	422	449	443
hsa-miR-26a	4498	3562	2174	10731	4455	6866	6396
hsa-miR-26b	50	311	323	50	241	232	368
hsa-miR-27a	2055	1321	785	2985	1733	1666	2504
hsa-miR-27b	985	1130	848	1354	1044	1727	2915
hsa-miR-28-3p	50	50	50	50	52	50	143
hsa-miR-28-5p	50	235	334	119	238	254	260
hsa-miR-296-5p	571	638	824	210	397	443	2117
hsa-miR-297	50	631	762	50	384	314	50
hsa-miR-299-3p	50	50	50	162	50	50	110
hsa-miR-299-5p	248	462	598	234	430	437	136
hsa-miR-29a	86	367	439	262	651	347	1665
hsa-miR-29a*	50	50	50	50	50	50	173
hsa-miR-29b	50	265	361	50	254	216	352
hsa-miR-29b-2*	50	422	514	50	350	269	199
hsa-miR-29c	50	166	298	50	150	163	201
hsa-miR-29c*	50	50	50	50	50	50	190
hsa-miR-301a	99	340	408	357	269	300	135
hsa-miR-302a	50	263	351	50	194	203	146
hsa-miR-302a*	50	50	50	50	50	50	91
hsa-miR-302b	50	260	344	50	198	190	125
hsa-miR-302b*	50	229	306	50	194	199	126
hsa-miR-302c	50	189	256	50	163	168	124
hsa-miR-302c*	50	242	295	107	193	196	199
hsa-miR-302d	50	215	398	50	164	203	119
hsa-miR-30a	549	643	645	1963	1032	454	908
hsa-miR-30a*	50	215	364	212	216	231	403
hsa-miR-30b	129	331	382	388	282	318	1042
hsa-miR-30c	962	1340	1679	2297	2420	2954	698
hsa-miR-30d	1774	1387	2313	2166	2008	1879	1926
hsa-miR-30e	899	1605	1667	2298	1910	1266	50
hsa-miR-30e*	50	473	663	50	420	414	50
hsa-miR-31	569	820	1348	985	743	739	241
hsa-miR-32	50	532	777	50	472	511	50
hsa-miR-320	2968	3315	2957	7191	8501	7670	1688
hsa-miR-323-3p	1423	1640	1933	1648	1276	1421	50
hsa-miR-324-3p	1143	976	780	1244	1190	917	421
hsa-miR-324-5p	452	688	990	796	645	665	50
hsa-miR-325	50	208	50	50	184	50	50
hsa-miR-326	50	50	222	50	50	235	50
hsa-miR-328	876	1418	990	1492	1418	1211	538
hsa-miR-329	356	587	684	410	632	664	159
hsa-miR-330-3p	50	229	198	163	257	217	128
hsa-miR-330-5p	50	353	341	50	304	259	173
hsa-miR-331-3p	941	679	594	2673	2069	1610	840
hsa-miR-331-5p	50	50	50	50	50	50	80
hsa-miR-335	73	359	495	353	383	335	208
hsa-miR-337-3p	50	157	210	50	155	179	179
hsa-miR-338-3p	2155	1292	1381	5622	3161	2877	1260
hsa-miR-338-5p	50	351	331	50	278	226	213
hsa-miR-339-5p	579	577	517	933	846	543	260
hsa-miR-33a	776	780	988	1152	819	730	843
hsa-miR-33b	50	50	50	50	50	50	62
hsa-miR-340*	116	296	328	275	350	307	198
hsa-miR-342-3p	201	273	221	1263	540	352	316
hsa-miR-345	275	572	565	1279	722	512	274
hsa-miR-346	50	854	538	50	667	336	194
hsa-miR-34a	442	1120	1105	335	680	548	546
hsa-miR-34b	50	143	226	50	162	205	123
hsa-miR-34b*	50	247	489	326	276	341	199
hsa-miR-34c-5p	50	260	374	405	315	380	163
hsa-miR-361-3p	223	408	414	140	267	235	438
hsa-miR-361-5p	223	291	316	1513	452	317	326
hsa-miR-362-5p	480	370	348	971	537	497	242
hsa-miR-363	50	110	93	296	158	212	166
hsa-miR-363*	50	50	50	50	50	50	144
hsa-miR-365	76	361	399	97	251	258	518
hsa-miR-367	50	235	361	50	205	239	129
hsa-miR-369-3p	50	227	338	50	189	219	164
hsa-miR-369-5p	50	50	50	50	50	50	92
hsa-miR-370	1554	1842	1407	630	1150	874	195
hsa-miR-371-3p	50	218	321	50	192	192	177
hsa-miR-372	50	240	282	50	216	211	136
hsa-miR-373	50	231	290	50	211	224	147
hsa-miR-373*	105	326	424	119	247	199	251
hsa-miR-374a	50	172	226	50	134	134	182
hsa-miR-374b	50	50	50	50	50	50	89
hsa-miR-375	50	230	313	50	174	177	135
hsa-miR-376a	67	285	361	138	153	236	124
hsa-miR-376a*	50	50	50	50	50	50	107
hsa-miR-376b	50	50	50	50	50	50	144
hsa-miR-376c	334	773	911	237	476	591	196
hsa-miR-377	50	285	326	105	198	206	153
hsa-miR-378	463	607	652	646	698	490	1244
hsa-miR-378*	63	365	331	109	278	214	250
hsa-miR-379	492	627	744	661	324	254	136
hsa-miR-380	50	165	224	50	142	159	127
hsa-miR-380*	50	238	369	50	190	204	118
hsa-miR-381	1162	786	506	2787	733	335	137
hsa-miR-382	983	983	1134	1287	621	638	137
hsa-miR-383	56	307	386	175	239	250	147
hsa-miR-384	50	153	207	50	164	192	132
hsa-miR-409-3p	1844	2251	2079	1008	1113	1104	272
hsa-miR-409-5p	50	50	50	50	50	50	129
hsa-miR-410	151	454	479	285	328	283	207
hsa-miR-411	50	50	50	126	71	71	115
hsa-miR-412	50	255	415	50	236	285	112
hsa-miR-421	50	50	50	113	50	50	108
hsa-miR-422a	184	615	714	251	588	413	567
hsa-miR-423-3p	1636	1446	1313	1058	1792	1450	482
hsa-miR-423-5p	1277	1663	1658	1620	1903	1306	320
hsa-miR-424	50	232	298	50	233	247	146
hsa-miR-425*	108	1121	817	150	780	414	221
hsa-miR-429	50	280	350	50	263	244	159
hsa-miR-431	50	57	50	260	133	77	107
hsa-miR-432	1582	964	1159	1319	736	834	257
hsa-miR-432*	50	143	135	75	135	129	136
hsa-miR-433	50	50	50	50	50	50	50
hsa-miR-448	155	588	794	104	435	401	126
hsa-miR-449a	681	1253	1178	466	859	744	315
hsa-miR-449b	50	50	50	240	84	74	124
hsa-miR-450a	50	413	433	50	328	308	182
hsa-miR-451	1184	1779	3761	202	506	1306	388
hsa-miR-452	162	483	687	168	408	478	61
hsa-miR-452*	50	221	260	50	199	178	176
hsa-miR-453	50	50	50	50	50	50	50
hsa-miR-454	50	50	50	50	50	50	80
hsa-miR-454*	50	50	50	50	50	50	85
hsa-miR-455-3p	1116	550	712	2240	1592	2190	1562
hsa-miR-455-5p	50	50	50	85	50	70	77
hsa-miR-483-3p	3360	3043	3942	289	647	460	50
hsa-miR-483-5p	566	276	290	227	112	126	59
hsa-miR-484	50	95	50	413	218	145	345
hsa-miR-485-3p	943	1193	1624	390	817	777	223
hsa-miR-485-5p	221	559	504	224	416	313	157
hsa-miR-486-5p	728	661	627	129	141	115	50
hsa-miR-487a	50	113	50	177	53	63	64
hsa-miR-487b	421	458	224	485	211	169	50
hsa-miR-488	50	268	371	50	186	200	177
hsa-miR-488*	50	129	115	50	131	147	184
hsa-miR-489	50	142	164	50	124	139	117
hsa-miR-490-3p	50	142	168	50	146	198	198
hsa-miR-491-5p	966	1191	1110	716	588	538	214
hsa-miR-492	210	495	645	111	391	424	200
hsa-miR-493	50	50	50	50	50	50	61
hsa-miR-493*	179	465	639	90	346	347	277
hsa-miR-494	27580	26521	21396	9885	23607	27131	14532
hsa-miR-495	652	828	1041	391	556	916	191
hsa-miR-496	50	329	404	61	295	300	182
hsa-miR-497	50	274	210	138	525	263	705
hsa-miR-498	50	297	430	90	226	210	281
hsa-miR-499-5p	50	358	512	50	241	220	171
hsa-miR-500*	250	254	272	368	350	267	111
hsa-miR-501-5p	50	230	266	54	243	194	232
hsa-miR-502-5p	61	377	386	210	342	263	206
hsa-miR-503	1131	483	440	1632	860	805	203
hsa-miR-504	263	404	396	364	283	272	219
hsa-miR-505	140	383	612	299	321	338	341
hsa-miR-506	50	136	221	50	155	195	172
hsa-miR-507	50	140	235	50	141	189	136
hsa-miR-508-3p	50	212	292	50	186	211	122
hsa-miR-509-3p	50	143	178	50	160	186	161
hsa-miR-510	50	118	131	50	130	142	227
hsa-miR-511	50	230	279	50	192	172	158
hsa-miR-512-3p	50	254	190	178	243	180	167
hsa-miR-512-5p	50	163	219	50	170	155	249
hsa-miR-513-5p	214	402	430	87	243	241	203
hsa-miR-514	50	263	312	50	222	242	229
hsa-miR-515-3p	50	359	420	50	308	299	206
hsa-miR-515-5p	50	255	277	50	182	177	189
hsa-miR-516a-3p	50	164	197	50	169	176	161
hsa-miR-516b	50	240	232	50	212	188	183
hsa-miR-517*	50	291	347	50	222	197	169
hsa-miR-517a	50	357	412	50	323	296	222
hsa-miR-517b	50	50	50	50	50	50	71
hsa-miR-517c	50	50	50	50	50	50	50
hsa-miR-518a-3p	50	139	184	50	159	154	145
hsa-miR-518a-5p	50	138	71	58	115	96	216
hsa-miR-518b	336	637	821	133	525	489	347
hsa-miR-518c	50	300	463	50	279	276	148
hsa-miR-518c*	50	589	624	50	370	316	217
hsa-miR-518d-3p	50	284	332	50	260	259	166
hsa-miR-518d-5p	50	179	257	50	188	181	181
hsa-miR-518e	50	292	393	50	288	275	186
hsa-miR-518e*	50	292	339	50	251	239	201
hsa-miR-518f	50	263	334	50	252	250	189
hsa-miR-519a	50	50	50	50	50	50	50
hsa-miR-519b-3p	50	219	396	50	165	211	50
hsa-miR-519c-3p	50	201	424	50	150	164	111
hsa-miR-519d	50	286	455	50	194	202	123
hsa-miR-519e	50	170	232	50	135	159	50
hsa-miR-519e*	50	165	201	50	142	160	226
hsa-miR-520a-3p	50	281	385	50	184	173	50
hsa-miR-520a-5p	50	213	298	123	180	197	163
hsa-miR-520b	50	185	295	50	152	166	116
hsa-miR-520d-3p	50	334	443	50	290	268	189
hsa-miR-520d-5p	97	408	455	89	270	211	245
hsa-miR-520e	50	212	427	50	147	172	101
hsa-miR-520f	50	50	50	50	50	50	116
hsa-miR-520h	50	296	426	50	255	294	129
hsa-miR-521	50	203	200	50	211	203	147
hsa-miR-522	50	264	468	50	169	197	121
hsa-miR-523	228	390	436	624	536	425	250
hsa-miR-524-3p	50	328	541	50	311	406	50
hsa-miR-524-5p	50	209	207	50	163	162	229
hsa-miR-525-3p	50	288	344	50	266	259	136
hsa-miR-525-5p	50	263	326	108	199	183	198
hsa-miR-526b	101	452	571	79	266	268	201
hsa-miR-526b*	50	184	312	50	159	175	50
hsa-miR-532-5p	50	50	50	349	50	104	180
hsa-miR-539	50	50	50	50	50	50	112
hsa-miR-541*	50	50	50	50	50	50	157
hsa-miR-542-3p	50	50	50	50	50	50	210
hsa-miR-542-5p	50	50	50	50	102	116	78
hsa-miR-543	286	126	79	471	177	167	50
hsa-miR-544	50	50	50	50	50	50	50
hsa-miR-545	50	50	50	50	50	50	77
hsa-miR-548a-3p	50	50	50	50	50	50	101
hsa-miR-548b-3p	50	50	50	124	124	137	118
hsa-miR-548c-3p	50	50	50	50	50	50	81
hsa-miR-548d-3p	50	50	50	50	50	50	80
hsa-miR-549	50	50	50	50	50	50	107
hsa-miR-550*	50	50	50	50	50	50	100
hsa-miR-551a	50	50	50	50	50	50	126
hsa-miR-551b	50	50	50	257	83	114	122
hsa-miR-552	50	50	50	50	50	50	104
hsa-miR-553	50	50	50	50	50	50	103
hsa-miR-554	50	50	50	50	50	50	88
hsa-miR-555	50	50	50	50	50	50	73
hsa-miR-556-5p	297	402	256	457	216	268	73
hsa-miR-557	50	50	50	50	50	50	285
hsa-miR-558	50	50	50	50	50	50	73
hsa-miR-559	50	50	50	50	50	50	56
hsa-miR-560	50	50	50	50	50	50	76
hsa-miR-561	50	50	50	50	50	50	199
hsa-miR-562	50	50	50	50	50	50	114
hsa-miR-563	50	50	50	50	50	50	158
hsa-miR-564	50	50	50	50	50	50	88
hsa-miR-565	1247	1161	687	2178	933	406	1103
hsa-miR-566	50	50	50	50	50	50	111
hsa-miR-567	50	50	50	50	50	50	78
hsa-miR-568	50	50	50	50	50	50	100
hsa-miR-569	50	50	50	50	50	50	69
hsa-miR-570	50	50	50	50	50	50	50
hsa-miR-571	50	50	50	50	50	50	50
hsa-miR-572	50	50	50	50	50	50	50
hsa-miR-573	50	50	50	50	50	50	50
hsa-miR-574-3p	1412	1858	2116	290	1152	856	50
hsa-miR-574-5p	50	604	1140	50	429	584	188
hsa-miR-575	50	50	50	50	50	50	50
hsa-miR-576-5p	50	50	50	50	50	50	50
hsa-miR-577	50	50	50	50	50	50	50
hsa-miR-578	50	50	50	50	50	50	50
hsa-miR-579	50	50	50	50	50	50	70
hsa-miR-580	50	50	50	50	50	50	50
hsa-miR-581	50	50	50	50	50	50	78
hsa-miR-582-5p	50	50	50	50	50	50	103
hsa-miR-583	50	50	50	50	50	50	100
hsa-miR-584	50	50	50	50	50	50	215
hsa-miR-585	50	50	50	50	50	50	118
hsa-miR-586	50	50	50	50	50	50	162
hsa-miR-587	50	50	50	50	50	50	96
hsa-miR-588	50	50	50	50	50	50	142
hsa-miR-589	50	132	200	50	142	149	179
hsa-miR-589*	50	50	50	50	50	50	50
hsa-miR-590-5p	50	50	50	50	50	50	97
hsa-miR-591	50	50	50	50	50	50	74
hsa-miR-592	50	50	50	50	50	50	89
hsa-miR-593*	50	133	50	50	159	50	94
hsa-miR-595	50	50	50	50	50	50	132
hsa-miR-596	50	50	50	50	91	50	172
hsa-miR-597	50	50	50	50	50	50	106
hsa-miR-598	50	50	50	50	50	50	126
hsa-miR-599	50	50	50	50	50	50	103
hsa-miR-600	50	50	50	50	50	50	146
hsa-miR-601	50	50	50	50	50	50	103
hsa-miR-602	50	50	50	50	50	50	151
hsa-miR-603	50	50	50	50	50	50	126
hsa-miR-604	50	50	50	50	50	50	66
hsa-miR-605	50	50	50	50	50	50	120
hsa-miR-606	50	50	50	50	50	50	110
hsa-miR-607	50	50	50	50	50	50	86
hsa-miR-608	50	50	50	50	50	50	165
hsa-miR-609	50	50	50	50	50	50	124
hsa-miR-610	50	50	50	50	50	50	241
hsa-miR-611	50	50	50	50	50	50	98
hsa-miR-612	50	50	50	50	50	50	169
hsa-miR-613	50	50	50	50	50	50	108
hsa-miR-614	50	50	50	50	50	50	84
hsa-miR-615-3p	50	50	50	50	50	50	164
hsa-miR-616*	50	50	50	50	50	50	80
hsa-miR-617	50	50	50	50	50	50	95
hsa-miR-618	50	50	50	50	50	50	57
hsa-miR-619	50	50	50	50	50	50	83
hsa-miR-620	50	50	50	50	50	50	122
hsa-miR-621	50	50	50	50	50	50	58
hsa-miR-622	300	667	703	50	50	50	321
hsa-miR-623	50	50	50	50	50	50	469
hsa-miR-624*	50	50	50	363	89	66	74
hsa-miR-625	50	50	50	163	70	99	73
hsa-miR-626	50	50	50	50	50	50	62
hsa-miR-627	50	50	50	50	50	50	50
hsa-miR-628-3p	50	50	50	50	50	50	176
hsa-miR-629*	50	50	50	50	50	50	119
hsa-miR-630	50	50	50	50	50	50	85
hsa-miR-631	50	50	50	50	55	50	140
hsa-miR-632	50	50	50	50	50	50	110
hsa-miR-633	50	50	50	50	50	50	100
hsa-miR-634	50	50	50	50	50	50	50
hsa-miR-635	50	50	50	50	50	50	81
hsa-miR-636	50	50	50	50	50	50	170
hsa-miR-637	50	50	50	50	50	50	277
hsa-miR-638	1159	1016	395	808	1222	370	1341
hsa-miR-639	50	50	50	50	50	50	180
hsa-miR-640	50	50	50	204	67	79	102
hsa-miR-641	50	50	50	50	50	50	123
hsa-miR-642	50	50	50	50	50	50	152
hsa-miR-643	50	50	50	50	50	50	110
hsa-miR-644	50	50	50	50	50	50	126
hsa-miR-645	50	50	50	50	50	50	103
hsa-miR-646	50	50	50	50	50	50	82
hsa-miR-647	50	50	50	50	50	50	122
hsa-miR-648	50	50	50	50	50	50	108
hsa-miR-649	50	50	50	50	50	50	233
hsa-miR-650	50	50	50	50	50	50	89
hsa-miR-651	50	50	50	50	50	50	85
hsa-miR-652	50	50	50	178	50	79	97
hsa-miR-653	50	50	50	50	50	50	119
hsa-miR-654-3p	669	873	1034	514	389	416	210
hsa-miR-654-5p	50	50	50	51	50	50	118
hsa-miR-655	50	50	50	50	50	50	81
hsa-miR-656	50	50	50	50	50	50	69
hsa-miR-657	50	50	50	50	50	50	112
hsa-miR-658	50	50	50	50	50	50	125
hsa-miR-659	50	50	50	50	50	50	248
hsa-miR-660	50	50	50	283	52	91	147
hsa-miR-661	50	50	50	50	91	50	218
hsa-miR-662	884	451	229	2230	569	281	462
hsa-miR-663	602	195	145	304	266	217	249
hsa-miR-668	50	77	50	50	130	50	232
hsa-miR-671-5p	50	50	50	167	62	69	136
hsa-miR-7	225	680	1299	61	535	701	189
hsa-miR-708	50	50	50	351	207	156	74
hsa-miR-7-1*	50	208	308	85	183	211	50
hsa-miR-758	50	50	50	197	50	50	85
hsa-miR-765	50	106	50	50	50	60	212
hsa-miR-766	2268	1028	2990	528	663	1351	688
hsa-miR-767-3p	50	50	50	50	50	50	208
hsa-miR-767-5p	50	50	50	50	50	64	70
hsa-miR-768-3p	50	50	50	50	50	50	130
hsa-miR-768-5p	217	332	298	50	414	332	1002
hsa-miR-769-3p	50	50	50	50	50	50	105
hsa-miR-769-5p	50	50	50	104	50	50	80
hsa-miR-770-5p	50	50	50	50	50	58	183
hsa-miR-801	888	985	950	1288	876	350	748
hsa-miR-802	50	50	50	50	50	50	64
hsa-miR-885-5p	50	61	50	50	50	50	442
hsa-miR-9	50	359	579	97	269	306	132
hsa-miR-9*	50	181	248	662	268	277	106
hsa-miR-92a	10236	12207	8264	16686	7125	5425	1691
hsa-miR-92b	50	117	50	365	193	104	120
hsa-miR-93	2272	1993	1227	7123	1329	953	352
hsa-miR-95	50	50	50	50	50	50	50
hsa-miR-96	50	367	497	50	306	358	153
hsa-miR-98	59	628	882	97	432	455	235
hsa-miR-99a	2231	578	621	5541	2130	5468	2787
hsa-miR-99a*	50	226	290	312	235	243	176
hsa-miR-99b	1314	406	795	3189	1930	2135	212
hsa-miR-99b*	50	50	50	50	50	50	99
MID101	50	50	50	50	50	50	50
MID1026	50	50	50	336	123	134	233
MID104	50	50	50	50	50	50	51
MID116	50	50	50	50	50	50	434
MID117	50	50	50	50	50	50	414
MID118	50	50	50	50	50	50	95
MID119	53653	48668	52428	18365	30598	31580	36342
MID122	50	50	50	51	50	50	397
MID128	50	50	50	83	50	50	50
MID135	1233	658	479	667	853	373	294
MID138	50	50	50	50	50	50	140
MID14	50	50	50	263	50	69	79
MID142	50	84	50	50	105	50	50
MID143	50	50	50	50	50	50	74
MID144	50	50	50	50	50	58	98
MID15	50	50	50	50	50	50	482
MID150	50	50	50	50	50	50	111
MID159	61	74	68	50	50	50	313
MID162	50	50	50	50	50	50	75
MID174	50	50	50	50	50	50	158
MID176	50	50	50	50	50	50	126
MID190	50	50	50	50	50	50	77
MID197	50	50	50	50	50	50	119
MID2	50	50	50	371	267	217	255
MID201	4017	3810	1172	1885	2670	907	795
MID206	50	50	50	50	50	50	92
MID21	50	273	272	50	224	213	181
MID222	50	50	50	50	50	50	233
MID224	50	50	50	50	50	50	132
MID230	50	50	50	50	50	50	50
MID234	50	50	50	50	50	50	127
MID235	50	50	50	50	50	50	50
MID242	50	50	50	50	50	50	94
MID244	50	50	50	50	50	50	81
MID245	50	50	50	50	50	50	93
MID246	50	50	50	50	50	50	114
MID266	50	50	50	50	50	50	151
MID269	50	50	50	50	50	50	125
MID271	50	50	50	50	50	50	50
MID272	50	50	50	130	147	70	98
MID274	50	50	50	50	50	50	98
MID280	50	50	50	50	50	50	224
MID286	50	50	50	50	50	50	89
MID291	17034	13403	7812	6329	9599	2624	14649
MID297	50	50	50	50	50	50	50
MID301	50	52	50	50	80	89	151
MID303	50	50	50	50	50	50	198
MID308	50	50	50	50	50	50	170
MID309	6045	3704	4742	9020	5003	3578	2375
MID310	50	50	50	1383	537	198	97
MID312	1806	928	703	835	982	658	748
MID313	50	50	50	50	50	50	115
MID319	50	50	50	50	50	50	109
MID320	50	50	50	50	50	50	126
MID321	482	333	50	110	133	66	389
MID323	50	50	50	50	50	65	250
MID330	50	50	50	50	50	50	156
MID331	50	50	50	50	50	50	90
MID333	50	50	50	50	50	50	67
MID341	50	50	50	50	50	50	52
MID345	50	50	50	50	50	50	142
MID347	50	50	50	71	64	94	144
MID352	50	50	50	50	50	50	151
MID363	50	147	167	50	145	144	122
MID365	50	50	50	109	50	50	60
MID367	50	50	50	50	50	50	50
MID369	50	50	50	50	50	50	95
MID374	50	50	50	50	50	50	134
MID375	50	50	50	50	50	50	142
MID377	50	50	50	50	50	50	147
MID38	50	50	50	50	50	50	104
MID387	50	50	50	50	50	50	50
MID388	50	50	50	50	50	50	50
MID39	50	140	129	50	170	152	156
MID394	50	50	50	221	60	51	137
MID40	50	50	50	50	50	50	74
MID403	50	50	50	50	50	50	99
MID405	2711	871	642	1060	896	1112	1471
MID41	50	50	50	50	50	50	77
MID410	50	50	50	50	50	50	50
MID411	50	50	50	50	50	50	116
MID416	50	50	50	50	50	50	50
MID417	50	50	50	50	50	50	206
MID421	50	50	50	50	50	50	70
MID422	50	50	50	50	50	50	139
MID428	50	50	50	50	50	50	115
MID434	50	50	50	50	50	50	126
MID439	50	50	50	50	50	50	115
MID445	50	50	50	50	50	50	141
MID449	50	50	50	50	50	50	74
MID462	50	50	50	50	50	52	235
MID465	50	50	50	50	50	50	106
MID466	52205	53568	62752	25639	60075	31562	46742
MID468	50	50	50	50	50	50	60
MID47	50	50	50	50	50	50	137
MID471	50	50	50	150	107	72	71
MID473	50	50	50	50	50	50	52
MID477	50	50	50	50	50	50	93
MID489	50	50	50	50	50	50	104
MID493	50	50	50	50	50	50	50
MID512	50	50	50	50	50	50	50
MID522	50	50	50	50	50	50	62
MID53	50	50	50	50	50	50	111
MID536	2040	2483	1990	2388	1701	674	5397
MID543	50	50	50	50	50	50	75
MID544	50	50	50	50	50	50	105
MID547	50	50	50	50	50	50	115
MID56	50	50	50	50	50	50	118
MID561	50	50	50	50	50	50	53
MID569	58	265	370	85	216	234	313
MID57	50	50	50	50	50	50	87
MID570	50	50	50	50	50	50	80
MID578	50	50	50	50	50	50	508
MID587	50	50	50	50	50	50	184
MID592	50	904	50	50	606	70	158
MID593	50	50	50	50	50	50	50
MID595	15617	17443	16140	25621	23327	14529	13071
MID597	50	50	50	50	50	50	239
MID598	50	50	50	50	50	50	95
MID606	50	50	50	50	50	50	50
MID609	50	50	50	50	50	50	271
MID61	50	50	50	50	50	50	82
MID612	50	50	50	50	50	50	55
MID613	50	50	50	50	50	50	185
MID616	50	50	50	50	56	69	118
MID624	50	50	50	50	50	50	50
MID630	50	50	50	77	50	85	108
MID631	110	185	71	128	161	92	802
MID636	50	50	50	50	54	50	234
MID637	50	50	50	50	50	50	131
MID64	50	50	50	55	52	77	161
MID648	50	50	50	50	50	50	50
MID66	50	50	50	50	50	50	69
MID662	50	50	50	50	50	50	113
MID67	50	50	50	50	50	50	131
MID671	363	192	106	369	86	87	421
MID672	50	50	50	50	50	50	155
MID674	50	50	50	50	50	50	88
MID676	50	50	50	50	50	50	228
MID678	50	50	50	50	50	50	50
MID679	50	50	50	50	50	50	97
MID682	50	50	50	50	50	50	123
MID689	50	50	50	171	74	83	421
MID69	50	50	50	50	50	50	63
MID690	50	50	50	50	50	50	100
MID692	50	50	50	175	50	50	116
MID693	50	50	50	50	50	50	77
MID694	50	50	50	50	50	50	98
MID70	67	125	119	50	50	50	430
MID703	50	50	50	50	50	50	93
MID705	50	50	50	50	50	50	165
MID708	50	50	50	50	50	52	126
MID713	318	161	50	491	117	113	344
MID726	50	50	50	50	50	50	82
MID73	50	50	50	50	50	50	125
MID732	50	50	50	50	53	50	81
MID737	50	50	50	50	50	50	50
MID745	50	92	50	50	98	106	100
MID748	50	50	50	50	50	50	135
MID755	50	50	50	1003	590	814	138
MID769	50	50	50	50	50	50	75
MID773	50	50	50	50	50	50	50
MID774	50	50	50	50	50	50	92
MID78	50	50	50	50	50	50	99
MID784	50	50	50	50	58	57	395
MID785	50	50	50	50	50	50	109
MID787	50	50	50	50	50	50	145
MID788	50	50	50	50	50	50	84
MID791	50	50	50	50	50	50	113
MID792	50	50	50	50	50	50	65
MID794	50	50	50	50	50	50	120
MID802	50	50	50	50	50	50	50
MID804	50	50	50	50	50	50	89
MID807	50	50	50	50	50	50	81
MID812	50	50	50	50	50	50	348
MID813	50	50	50	50	50	50	132
MID814	50	50	50	50	50	50	89
MID816	50	50	50	50	50	50	57
MID817	50	50	50	50	50	50	187
MID83	50	50	50	50	50	50	99
MID90	50	290	313	50	266	253	165
MID94	50	50	50	50	50	50	75
MID95	50	50	50	50	50	50	84
MID97	50	50	50	50	50	50	100
NC10	50	50	50	50	50	50	64
NC11	50	50	50	50	50	50	50
NC19	50	50	50	50	50	50	81
NC20	50	50	50	50	50	50	132
NC21	50	50	50	50	50	50	59
NC22	50	50	50	97	50	90	261
NC23	50	50	50	75	50	91	232
NC24	315	217	117	191	196	112	1928
NC25	50	50	50	50	50	50	50
NC26	50	50	50	50	50	50	50
NC35	50	50	50	50	50	50	50
NC36	50	50	50	50	50	50	50
NC37	50	50	50	50	50	50	50
NC38	50	50	50	50	50	50	50
NC39	50	50	50	50	50	50	50
NC4	50	50	50	50	50	50	59
NC40	50	50	50	50	50	50	50
NC41	50	50	50	50	50	50	401
NC42	50	50	50	50	50	50	50
NC5	50	50	50	50	50	50	71
NC50	50	50	50	50	50	50	89
NC51	50	50	50	50	50	50	50
NC52	50	50	50	50	50	50	50
NC53	50	50	50	50	50	50	50
NC54	50	50	50	50	50	50	132
NC55	50	50	50	50	50	50	64
NC56	562	423	260	310	301	158	1346
NC57	50	50	50	50	50	50	53
NC6	50	50	50	50	50	50	78
NC7	50	50	50	50	50	50	59
NC8	50	50	50	50	50	50	62
NC9	50	50	50	50	50	50	58
